# Supplementary material for: Borrelia burgdorferi spatiotemporal regulation of transcriptional regulator bosR and decorin binding protein during murine infection
Source: Sci Rep. 2020 Jul 27;10:12534. doi: 10.1038/s41598-020-69212-7 (PMC7385660; doi:10.1038/s41598-020-69212-7)
Supplement: Supplementary file 1 — Supplementary information. [file 41598_2020_69212_MOESM1_ESM.bib]

@article{yang_regulation_2003,
	title = {Regulation of expression of the paralogous Mlp family in Borrelia burgdorferi},
	volume = {71},
	url = {http://www.ncbi.nlm.nih.gov/entrez/query.fcgi?cmd=Retrieve&db=PubMed&dopt=Citation&list_uids=12933844},
	abstract = {The Mlp (multicopy lipoproteins) family is one of many paralogous protein families in Borrelia burgdorferi. To examine the extent to which the 10 members of the Mlp family in B. burgdorferi strain 297 might be differentially regulated, antibodies specific for each of the Mlps were developed and used to analyze the protein expression profiles of individual Mlps when B. burgdorferi replicated under various cultivation conditions. All of the Mlps were upregulated coordinately when B. burgdorferi was cultivated at either elevated temperature, reduced culture {pH}, or increased spirochete cell density. Inasmuch as the expression of {OspC} is influenced by a novel {RpoN}-{RpoS} regulatory pathway, similar induction patterns for {OspC} and the Mlp paralogs prompted an assessment of whether the {RpoN}-{RpoS} pathway also was involved in Mlp expression. In contrast to wild-type B. burgdorferi, both {RpoN}- and {RpoS}-deficient mutants were unable to upregulate {OspC} or the Mlp paralogs when grown at lower {pH} (6.8), indicating that {pH}-mediated regulation of {OspC} and Mlp paralogs is dependent on the {RpoN}-{RpoS} pathway. However, when {RpoN}- or {RpoS}-deficient mutants were shifted from 23 degrees C to 37 degrees C or were cultivated to higher spirochete densities, some induction of the Mlps still occurred, whereas {OspC} expression was abolished. The combined findings suggest that the Mlp paralogs are coordinately regulated as a family and have an expression profile similar, but not identical, to that of {OspC}. Although Mlp expression as a family is influenced by the {RpoN}-{RpoS} regulatory pathway, there exists at least one additional layer of gene regulation, yet to be elucidated, contributing to Mlp expression in B. burgdorferi.},
	pages = {5012--20},
	number = {9},
	journaltitle = {Infect Immun},
	author = {Yang, X. F. and Hubner, A. and Popova, T. G. and Hagman, K. E. and Norgard, M. V.},
	date = {2003},
	keywords = {Animal, Bacterial Proteins/*genetics, Base Sequence, Borrelia burgdorferi/*genetics/growth \& development, Colony Count, Microbial, {DNA}-Directed {RNA} Polymerases/genetics, {DNA}, Bacterial/genetics, Gene Expression Regulation, Bacterial, Genes, Bacterial, Hydrogen-Ion Concentration, Lipoproteins/*genetics, Membrane Proteins/genetics, Mice, Models, Biological, Multigene Family, Rats, Sigma Factor/genetics, Support, Non-U.S. Gov't, Support, U.S. Gov't, P.H.S., Temperature}
}

@article{yang_response_2003,
	title = {The response regulator Rrp2 is essential for the expression of major membrane lipoproteins in Borrelia burgdorferi},
	volume = {100},
	url = {http://www.ncbi.nlm.nih.gov/entrez/query.fcgi?cmd=Retrieve&db=PubMed&dopt=Citation&list_uids=12949258},
	abstract = {Borrelia burgdorferi (Bb), the agent of Lyme disease, exists in nature through a complex enzootic life cycle that involves both ticks and mammals. As Bb transitions between its two diverse niches, profound adaptive changes occur that are reflected in differential patterns of gene expression, particularly involving lipoprotein genes. Using a mutagenesis approach, we show that Rrp2 (gene {BB}0763), one of the proteins predicted by the Bb genome (www.tigr.org) to be a response regulator of a two-component sensory transduction system, is a pivotal regulatorweenin governing the expression of major membrane lipoproteins such as {OspC}, {DbpA}, and Mlp8, as well as many other mammalian infection-associated immunogens of Bb. Sequence analysis additionally suggested that Rrp2 is a bacterial enhancer-binding protein, essential for sigma54-dependent gene activation. Mutagenesis of a key amino acid residue within a putative activation domain revealed that Rrp2 controlled lipoprotein expression by governing the expression of the alternative sigma-factor sigmas in a sigma54-dependent manner. We therefore propose a signal transduction pathway involving Rrp2, sigma54, and sigmas, which in concert control the expression of key lipoproteins and other infection-associated immunogens in Bb.},
	pages = {11001--6},
	number = {19},
	journaltitle = {Proc Natl Acad Sci U S A},
	author = {Yang, X. F. and Alani, S. M. and Norgard, M. V.},
	date = {2003}
}

@article{yang_identification_1999,
	title = {Identification, characterization, and expression of three new members of the Borrelia burgdorferi Mlp (2.9) lipoprotein gene family},
	volume = {67},
	url = {http://www.ncbi.nlm.nih.gov/cgi-bin/Entrez/referer?http://iai.asm.org/cgi/content/full/67/11/6008},
	abstract = {We previously reported on the existence of a family of lipoprotein genes, designated 2.9 lipoprotein genes, encoded in at least seven versions on the circular (supercoiled) cp32 and cp18 plasmids of Borrelia burgdorferi 297. A distinguishing feature of the 2.9 lipoproteins were highly similar signal sequences but variable mature polypeptides that segregated into two antigenic classes. Further screenings of B. burgdorferi 297 genomic libraries led to the identification of three additional 2.9 lipoprotein genes, renamed herein mlp, for multicopy lipoprotein genes. Computer analyses and immunoblotting revealed that Mlp-9 segregated with the antigenic class I lipoproteins, whereas Mlp-8 and Mlp-10 were members of class {II}. Northern blotting showed that all three of the mlp genes were expressed when B. burgdorferi was cultivated in vitro at 34 degrees C, although mlp-9 and mlp-10 transcripts were expressed at very low levels. Additional combined immunoblotting and comparative reverse transcription-{PCR} analyses performed on borreliae cultivated in vitro at 23, 34, or 37 degrees C indicated that although Mlp-8 was substantially more abundant than Mlp-9 or Mlp-10, all three of the mlp genes were upregulated during B. burgdorferi replication at 37 degrees C. Expression of the same three lipoproteins was further enhanced upon growth of the spirochetes within dialysis membrane chambers ({DMCs}) implanted intraperitoneally in rats (i.e., spirochetes in a mammalian host-adapted state), suggesting that temperature alone did not account for maximal upregulation of the mlp genes. That certain mlp genes are likely expressed during the growth of B. burgdorferi in mammalian tissues was supported by findings of antibodies against all three Mlp lipoproteins in mice after challenge with Ixodes scapularis nymphs harboring B. burgdorferi 297. The combined data suggest that as opposed to being differentially expressed in any reciprocal fashion (e.g., {OspA}/{OspC}), at least three mlp genes are simultaneously upregulated by temperature (37 degrees C) and some other mammalian host factor(s). The findings have importance not only for understanding alternative modes of differential antigen expression by B. burgdorferi but also for assessing whether one or more of the Mlp lipoproteins represent new candidate vaccinogens for Lyme disease.},
	pages = {6008--18},
	number = {11},
	journaltitle = {Infect Immun},
	author = {Yang, X. and Popova, T. G. and Hagman, K. E. and Wikel, S. K. and Schoeler, G. B. and Caimano, M. J. and Radolf, J. D. and Norgard, M. V.},
	date = {1999},
	keywords = {Animal, Bacterial Proteins/*genetics, Mice, Support, Non-U.S. Gov't, Support, U.S. Gov't, P.H.S., *Genes, Bacterial, Antibodies, Bacterial/blood, Borrelia burgdorferi/*genetics, Chromosome Mapping, Lipoproteins/*genetics/immunology, Lyme Disease/immunology, Mice, Inbred {BALB} C, Plasmids, Promoter Regions (Genetics), Reverse Transcriptase Polymerase Chain Reaction, {RNA}, Messenger/analysis}
}

@article{yang_interdependence_2000,
	title = {Interdependence of environmental factors influencing reciprocal patterns of gene expression in virulent Borrelia burgdorferi},
	volume = {37},
	abstract = {The paradigm for differential antigen expression in Borrelia burgdorferi, the agent of Lyme disease, is the reciprocal expression of its outer surface (lipo)proteins (Osp) A and C; as B. burgdorferi transitions from its arthropod vector into mammalian tissue, {ospC} is upregulated, and {ospA} is downregulated. In the current study, using B. burgdorferi cultivated under varying conditions in {BSK}-H medium, we found that a decrease in {pH}, in conjunction with increases in temperature (e.g. 34 degrees C or 37 degrees C) and cell density, acted interdependently for the reciprocal expression of {ospC} and {ospA}. The lower {pH} (6.8), which induced the reciprocal expression of {ospC} and {ospA} in {BSK}-H medium, correlated with a drop in {pH} from 7.4 to 6.8 of tick midgut contents during tick feeding. In addition to {ospC} and {ospA}, other genes were found to be regulated in reciprocal fashion. Such genes were either {ospC}-like (e.g. {ospF}, mlp-8 and {rpoS}) (group I) or {ospA}-like (lp6.6 and p22) (group {II}); changes in expression occurred at the {mRNA} level. That the expression of {rpoS}, encoding a putative stress- related alternative sigma factor (sigma(s)), was {ospC}-like suggested that the expression of some of the group I genes may be controlled through sigma(s). The combined results prompt a model that allows for predicting the regulation of other B. burgdorferi genes that may be involved in spirochaete transmission, virulence or mammalian host immune responses.},
	pages = {1470--9.},
	number = {6},
	journaltitle = {Mol Microbiol},
	author = {Yang, X. and Goldberg, M. S. and Popova, T. G. and Schoeler, G. B. and Wikel, S. K. and Hagman, K. E. and Norgard, M. V.},
	date = {2000},
	keywords = {Animal, Antigens, Surface/*genetics/metabolism, Bacterial Outer Membrane Proteins/*genetics/metabolism, Bacterial Proteins/genetics/metabolism, Borrelia burgdorferi/*genetics/*pathogenicity, Down-Regulation (Physiology), Gene Expression Regulation, Bacterial, Hydrogen-Ion Concentration, Ixodes/*microbiology, Lyme Disease Vaccines/*genetics/metabolism, Sigma Factor/genetics/metabolism, Species Specificity, Support, Non-U.S. Gov't, Support, U.S. Gov't, P.H.S., Temperature, Transcription, Genetic, Virulence/genetics}
}

@article{yamamoto_identification_2000,
	title = {Identification of a new gene responsible for the oxygen tolerance in aerobic life of Streptococcus mutans},
	volume = {64},
	abstract = {Alkyl hydroperoxide reductase in Streptococcus mutans consists of two components, Nox-1 and {AhpC}. Deletion of nox-1 and {ahpC} in a double mutant as well as the wild-type of Streptococcus mutans can form colonies in the presence of air to the same extent. The evidence suggested the presence of some other antioxidant system(s) independent of the Nox-1/{AhpC} system in the bacterium. Here we identified a new antioxidant gene (dpr) and the gene product (Dpr) which complements the defect of peroxidase activity caused by the deletion of nox-1 and {ahpC} in S. mutans. The dpr-disruption mutant of S. mutans could form colonies anaerobically but not aerobically.},
	pages = {1106--9.},
	number = {5},
	journaltitle = {Biosci Biotechnol Biochem},
	author = {Yamamoto, Y. and Higuchi, M. and Poole, L. B. and Kamio, Y.},
	date = {2000},
	keywords = {Base Sequence, Aerobiosis/*genetics, Amino Acid Sequence, Antioxidants/*metabolism, Carrier Proteins/*genetics, Electrophoresis, Polyacrylamide Gel, Genomic Library, Molecular Sequence Data, Mutation, Peroxides/metabolism, Streptococcus mutans/enzymology/*genetics, Transformation, Genetic}
}

@article{xu_increasing_2007,
	title = {Increasing the interaction of Borrelia burgdorferi with decorin significantly reduces the 50 percent infectious dose and severely impairs dissemination},
	volume = {75},
	url = {http://www.ncbi.nlm.nih.gov/entrez/query.fcgi?cmd=Retrieve&db=PubMed&dopt=Citation&list_uids=17562764},
	abstract = {Tight regulation of surface antigenic expression is crucial for the pathogenic strategy of the Lyme disease spirochete, Borrelia burgdorferi. Here, we report the influence of increasing expression of decorin-binding protein A ({DbpA}), one of the most investigated spirochetal surface adhesins, on the 50\% infectious dose ({ID}(50)), dissemination, tissue colonization, pathogenicity, and persistence of B. burgdorferi in the murine host. Our in vitro assays showed that increasing {DbpA} expression dramatically increased the interaction of B. burgdorferi with decorin and sensitivity to growth inhibition/killing by anti-{DbpA} antibodies; however, this increased interaction did not affect spirochetal growth and replication in the presence of decorin. Increasing {DbpA} expression significantly reduced {ID}(50) values and severely impaired dissemination in severe combined immunodeficiency ({SCID}) and immunocompetent mice. During infection of {SCID} mice, B. burgdorferi with increased {DbpA} expression was able to effectively colonize heart and skin tissues, but not joint tissues, completely abrogating arthritis virulence. Although increasing {DbpA} expression did not affect spirochetal persistence in the skin, it diminished the ability of B. burgdorferi to persist in the heart and joint tissues during chronic infection of immunocompetent mice. Taken together, the study highlights the importance of controlling surface antigen expression in the infectivity, dissemination, tissue colonization, pathogenicity, and persistence of B. burgdorferi during mammalian infection.},
	pages = {4272--81},
	number = {9},
	journaltitle = {Infect Immun},
	author = {Xu, Q. and Seemanaplli, S. V. and {McShan}, K. and Liang, F. T.},
	date = {2007},
	keywords = {Mice, Mice, Inbred {BALB} C, Adhesins, Bacterial/biosynthesis/genetics/immunology/*metabolism, Animals, Anti-Bacterial Agents/pharmacology, Antibodies, Bacterial/physiology, Bacterial Outer Membrane, Borrelia burgdorferi/*growth \&, Borrelia Infections/immunology/*microbiology/prevention \& control, development/immunology/pathogenicity/*physiology, Extracellular Matrix Proteins/*physiology, Mice, {SCID}, Microbial Sensitivity Tests, Proteins/biosynthesis/genetics/immunology/*metabolism, Proteoglycans/*physiology}
}

@article{xu_association_2005,
	title = {Association of linear plasmid 28-1 with an arthritic phenotype of Borrelia burgdorferi},
	volume = {73},
	url = {http://www.ncbi.nlm.nih.gov/entrez/query.fcgi?cmd=Retrieve&db=PubMed&dopt=Citation&list_uids=16239515},
	abstract = {Borrelia burgdorferi, the Lyme disease spirochete, has a genome comprised of a linear chromosome and up to 21 plasmids. Loss of plasmids is associated with decreased infectivity and pathogenicity. Sixteen transformants were generated by transforming the noninfectious clone 5A13 with the recombinant plasmid {pBBE}22. The transformants were classified into nine groups based on plasmid content analysis. An infectivity study revealed that all nine transformants examined, each of which represented one of the plasmid patterns, were infectious in mice with severe combined immunodeficiency ({SCID}) regardless of their genomic compositions. Tissue bacterial quantification revealed that the loss of plasmids significantly reduced the spirochete burden in the heart and joint tissues, not in the skin, suggesting virulence factors may be tissue specific. Four transformants containing lp28-1 induced severe arthritis in {SCID} mice, in contrast to the five transformants lacking lp28-1. These pathogenicity studies associated lp28-1 with an arthritic phenotype and further studies may identify factors that contribute to arthritic pathology.},
	pages = {7208--15},
	number = {11},
	journaltitle = {Infect Immun},
	author = {Xu, Q. and Seemanapalli, S. V. and Lomax, L. and {McShan}, K. and Li, X. and Fikrig, E. and Liang, F. T.},
	date = {2005},
	keywords = {Mice, Borrelia burgdorferi/*genetics/*pathogenicity, Animals, Mice, {SCID}, Arthritis, Infectious/*complications/*microbiology, {DNA}, Bacterial/genetics/physiology, Lyme Disease/*complications/microbiology, Phenotype, Plasmids/*genetics/physiology, Transformation, Bacterial}
}

@article{xu_identification_2007,
	title = {Identification of an {ospC} operator critical for immune evasion of Borrelia burgdorferi},
	volume = {64},
	url = {http://www.ncbi.nlm.nih.gov/entrez/query.fcgi?cmd=Retrieve&db=PubMed&dopt=Citation&list_uids=17376084},
	abstract = {Timely expression of the outer surface protein C ({OspC}) is crucial for the pathogenic strategy of the Lyme disease spirochete Borrelia burgdorferi. The pathogen abundantly expresses {OspC} during initial infection when the antigen is required, but downregulates when its presence poses a threat to the spirochetes once the anti-{OspC} humoral response has developed. Here, we show that a large palindromic sequence immediately upstream of the {ospC} promoter is essential for the repression of {ospC} expression during murine infection and for the ability of B. burgdorferi to evade specific {OspC} humoral immunity. Deletion of the sequence completely diminished the ability of B. burgdorferi to avoid clearance by transferred {OspC} antibody in {SCID} mice. B. burgdorferi lacking the regulatory element was able to initiate infection but unable to persist in immunocompetent mice. Taken together, the regulatory element immediately upstream of the {ospC} promoter serves as an operator that may interact with an unidentified repressor(s) to negatively regulate {ospC} expression and is essential for the immune evasion of B. burgdorferi.},
	pages = {220--31},
	number = {1},
	journaltitle = {Mol Microbiol},
	author = {Xu, Q. and {McShan}, K. and Liang, F. T.},
	date = {2007},
	keywords = {Mice, Mice, Inbred {BALB} C, Mutation, Animals, Mice, {SCID}, *Gene Expression Regulation, Bacterial, *Operator Regions (Genetics), Antigens, Bacterial/*chemistry/genetics/metabolism, Bacterial Outer Membrane Proteins/*chemistry/genetics/metabolism, Borrelia burgdorferi/genetics/*pathogenicity, Lyme Disease/*immunology/microbiology, Mice, Inbred C3H, Sequence Deletion}
}

@article{xu_essential_2008,
	title = {Essential protective role attributed to the surface lipoproteins of Borrelia burgdorferi against innate defences},
	volume = {69},
	url = {http://www.ncbi.nlm.nih.gov/entrez/query.fcgi?cmd=Retrieve&db=PubMed&dopt=Citation&list_uids=18452586},
	abstract = {To initiate infection, a microbial pathogen must be able to evade innate immunity. Here we show that the Lyme disease spirochete Borrelia burgdorferi depends on its surface lipoproteins for protection against innate defences. The deficiency for {OspC}, an abundantly expressed surface lipoprotein during early infection, led to quick clearance of B. burgdorferi after inoculation into the skin of {SCID} mice. Increasing expression of any of the four randomly chosen surface lipoproteins, {OspA}, {OspE}, {VlsE} or {DbpA}, fully protected the {ospC} mutant from elimination from the skin tissue of {SCID} mice; moreover, increased {OspA}, {OspE} or {VlsE} expression allowed the mutant to cause disseminated infection and restored the ability to effectively colonize both joint and skin tissues, albeit the dissemination process was much slower than that of the mutant restored with {OspC} expression. When the {ospC} mutant was modified to express {OspA} under control of the {ospC} regulatory elements, it registered only a slight increase in the 50\% infectious dose than the control in {SCID} mice but a dramatic increase in immunocompetent mice. Taken together, the study demonstrated that the surface lipoproteins provide B. burgdorferi with an essential protective function against host innate elimination.},
	pages = {15--29},
	number = {1},
	journaltitle = {Mol Microbiol},
	author = {Xu, Q. and {McShan}, K. and Liang, F. T.},
	date = {2008}
}

@article{wormser_prospects_1995,
	title = {Prospects for a vaccine to prevent Lyme disease in humans},
	volume = {21},
	abstract = {Vaccination with recombinant outer-surface protein A ({OspA}) preparations has been highly successful in protecting laboratory animals against challenge by strains of Borrelia burgdorferi closely related to the one from which the {OspA} was derived. Humoral immunity is sufficient for protection. Against natural infection introduced by ticks, the vaccine-induced immune response may begin to take effect in the tick itself--i.e., before the spirochete enters the host--and may extend to a broader spectrum of strains of B. burgdorferi than are represented in the vaccine. Single recombinant {OspA} vaccine preparations are currently being evaluated in two large-scale efficacy trials in adults in the United States. Greater heterogeneity among B. burgdorferi strains in Europe than among those in the United States will likely necessitate the development of a vaccine containing antigens from multiple strains; a multivalent vaccine may or may not be needed in the United States. [References: 113]},
	pages = {1267--74},
	number = {5},
	journaltitle = {Clinical Infectious Diseases},
	author = {Wormser, G. P.},
	date = {1995}
}

@article{wooten_toll-like_2002,
	title = {Toll-like receptor 2 plays a pivotal role in host defense and inflammatory response to Borrelia burgdorferi},
	volume = {2},
	url = {http://www.ncbi.nlm.nih.gov/entrez/query.fcgi?cmd=Retrieve&db=PubMed&dopt=Citation&list_uids=12804169},
	pages = {275--8},
	number = {4},
	journaltitle = {Vector Borne Zoonotic Dis},
	author = {Wooten, R. M. and Ying, M. A. and Yoder, R. A. and Brown, J. P. and Weis, J. H. and Zachary, J. F. and Kirschning, C. J. and Weis, J. J.},
	date = {2002},
	keywords = {Mice, Animals, Lyme Disease/*immunology/microbiology, Borrelia burgdorferi/*immunology, Gene Expression Regulation, Humans, Inflammation/immunology, Membrane Glycoproteins/deficiency/genetics/*immunology, Mice, Knockout, Receptors, Cell Surface/deficiency/genetics/*immunology, Research Support, Non-U.S. Gov't, Research Support, U.S. Gov't, P.H.S.}
}

@article{wilske_immunochemical_1986,
	title = {Immunochemical and immunological analysis of European Borrelia burgdorferi strains},
	volume = {263},
	url = {http://www.ncbi.nlm.nih.gov/entrez/query.fcgi?cmd=Retrieve&db=PubMed&dopt=Citation&list_uids=2437739},
	abstract = {Borrelia burgdorferi strains (n = 23), isolated from patients (n = 8) and ticks (n = 14), were analyzed by {SDS} {PAGE} and Western blotting with monoclonal antibodies and polyclonal sera (rabbit immune serum and sera from patients). Testing the 23 strains by {SDS} {PAGE} 9 different patterns of major protein bands were observed. In contrast to {US} strains some of our strains showed only weak or negative reactivity with the {OspA} specific monoclonal antibody H5332. Analysis with polyclonal sera gave further support that the {OspA} proteins of our strains have specific epitopes (recognized by patients sera) besides common ones (recognized by rabbit immune serum). Fifteen of the strains had another major protein in the 22K range without detectable antigenic variability. Patients with erythema migrans and lymphocytic meningitis had a good {IgM}- and {IgG}-immunoresponse to this protein. In contrast antibodies to the {OspA} were very rarely observed, probably due to the antigenetic heterogeneity of the causative agent on the one hand but also due to low response of the human immune system to the {OspA} on the other hand.},
	pages = {92--102},
	number = {1},
	journaltitle = {Zentralbl Bakteriol Mikrobiol Hyg [A]},
	author = {Wilske, B. and Preac-Mursic, V. and Schierz, G. and Busch, K. V.},
	date = {1986},
	keywords = {Lyme Disease/immunology, Electrophoresis, Polyacrylamide Gel, Animals, Humans, Antibodies, Monoclonal/immunology, Antigens, Bacterial/*analysis, Bacterial Proteins/*analysis, Borrelia/*immunology, Epitopes/analysis, Europe, Immunoglobulin G/immunology, Immunoglobulin M/immunology, Immunologic Techniques, Ticks}
}

@article{wilske_immunological_1996,
	title = {Immunological and molecular variability of {OspA} and {OspC}. Implications for Borrelia vaccine development},
	volume = {24},
	abstract = {Borrelia burgdorferi sensu lato, the etiological agent of Lyme borreliosis is considerably heterogeneous in Europe. Since the outer surface proteins {OspA} and {OspC} are the most promising candidates for a Borrelia vaccine the immunological heterogeneity of these proteins was investigated. By immunological analysis with monoclonal antibodies and sequence analysis of {PCR} amplified {OspA} and {OspC} at least seven and 16 different types, respectively, were found. Whereas skin isolates (n = 68) were quite homogeneous (84\% belonged to {OspA}-serotype 2 or Borrelia afzelii), isolates from human cerebrospinal fluid and from ticks (n = 43 and n = 90 respectively) were highly heterogeneous in their {OspA}-serotypes with prevalence of the Borrelia garinii associated types (about 70\%). {OspA}-type 4 was often found among isolates from cerebrospinal fluid (28\%). In ticks type 4 {OspA} has not been detected by culture so far. However, as reported in a previous study, type 4 {OspA} could be detected in ticks by the highly sensitive {PCR} technique. [References: 32]},
	pages = {208--12},
	number = {2},
	journaltitle = {Infection},
	author = {Wilske, B. and Busch, U. and Fingerle, V. and Jauris-Heipke, S. and Preac Mursic, V. and Rossler, D. and Will, G.},
	date = {1996}
}

@article{wienecke_molecular_1993,
	title = {Molecular detection of Borrelia burgdorferi in formalin-fixed, paraffin-embedded lesions of Lyme disease},
	volume = {20},
	url = {http://www.ncbi.nlm.nih.gov/entrez/query.fcgi?cmd=Retrieve&db=PubMed&dopt=Citation&list_uids=8300922},
	abstract = {A system for the detection of a Borrelia burgdorferi (Bb)-specific gene segment in formalin-fixed, paraffin-embedded skin lesions is described. A nested polymerase chain reaction technique is used to selectively amplify in vitro a short segment of a Bb-specific gene recently described by Rosa et al. (J Infect Dis 1989: 160: 1018). The design of oligonucleotide primers for the amplification of a relatively short gene segment allows the successful analysis of {DNA} which has been altered by fixation in formalin. Using this technique, Bb-specific {DNA} was clearly identified in 8 of 12 specimens of erythema chronicum migrans and in 1 case of lymphadenosis benigna cutis. These skin lesions are known to represent cutaneous manifestations of Lyme disease. Negative control reactions, using {DNA} from borrelial strains not related to Lyme disease, were negative. The system enables the dermatopathologist to identify Bb in routinely fixed clinical specimens and allows the rapid analysis of various skin diseases for which an association with Bb so far has only been hypothesized.},
	pages = {385--8},
	number = {5},
	journaltitle = {J Cutan Pathol},
	author = {Wienecke, R. and Neubert, U. and Volkenandt, M.},
	date = {1993},
	keywords = {Base Sequence, Molecular Sequence Data, Humans, *Polymerase Chain Reaction, Biopsy, Blotting, Southern, Borrelia burgdorferi Group/*isolation \& purification, Fixatives, Formaldehyde, Lyme Disease/*microbiology/pathology, Oligonucleotide Probes/genetics, Paraffin Embedding, Skin/microbiology/pathology}
}

@article{wheeler_adult_1989,
	title = {Adult Ixodes dammini on rabbits: development of acute inflammation in the skin and immune responses to salivary gland, midgut, and spirochetal components},
	volume = {159},
	url = {http://www.ncbi.nlm.nih.gov/entrez/query.fcgi?cmd=Retrieve&db=PubMed&dopt=Citation&list_uids=2915155},
	abstract = {Rabbits exposed to female Ixodes dammini (both uninfected and infected with Borrelia burgdorferi) or injected with B. burgdorferi showed an acute inflammatory response in the skin. Granulocytes and monocyte-histiocytes were the predominant infiltrating cells. Spirochetes were detected in the tick feeding cavities in the deep dermis. The inflammatory process was accompanied by polyclonal antibody responses to tick salivary gland components. Western blots showed that immune rabbit serum reacted with proteins of molecular masses of 8, 24, and 36-41 kilodaltons in both unengorged and engorged tick salivary glands. Additional reacting bands in the immunoblot of the engorged salivary gland indicated that new antigenic components of the salivary gland are synthesized during engorgement. Rabbits did not produce antibodies to tick midgut components. Murine monoclonal antibody 11G1 detected outer surface protein A of B. burgdorferi in immunoblots of midguts from unengorged ticks, faintly in engorged salivary gland, and seldomly in unengorged salivary gland, findings suggesting that the spirochete is transmitted to the host via tick saliva during the later stages of feeding.},
	pages = {265--73},
	number = {2},
	journaltitle = {J Infect Dis},
	author = {Wheeler, C. M. and Coleman, J. L. and Habicht, G. S. and Benach, J. L.},
	date = {1989},
	keywords = {Animals, Research Support, U.S. Gov't, P.H.S., *Antibody Formation, *Ticks/immunology/microbiology, Bites and Stings/immunology/*pathology, Borrelia Infections/immunology/pathology, Borrelia/immunology, Digestive System/immunology, Female, Inflammation, Male, Rabbits, Saliva/immunology, Salivary Glands/immunology, Skin Diseases/immunology/*pathology, Spirochaetales/*immunology/isolation \& purification}
}

@article{weening_borrelia_2008,
	title = {Borrelia burgdorferi lacking {DbpBA} exhibits an early survival defect during experimental infection},
	volume = {76},
	issn = {1098-5522 (Electronic)},
	url = {http://www.ncbi.nlm.nih.gov/entrez/query.fcgi?cmd=Retrieve&db=PubMed&dopt=Citation&list_uids=18809667},
	abstract = {Several Borrelia burgdorferi genes induced under mammalian host conditions have been purported to be important in Lyme disease pathogenesis based on their binding to host structures. These genes include the {dbpBA} locus, whose products bind host decorin and glycosoaminoglycans. Recently, the {dbpBA} genes were reported to be involved in borrelial infectivity. Here we extended the previous observations by using culture and quantitative {PCR} to evaluate low- and high-dose murine infection by a Delta {dbpBA}::Gent(r) derivative of B. burgdorferi strain B31. The results indicate that the Delta {dbpBA}::Gent(r) mutant is attenuated in the ability to initially colonize and then persist in multiple tissues. The mutant exhibited a colonization defect as early as 3 days postinfection, before the development of an adaptive immune response, and after low-dose infection of {SCID} mice, which are deficient in adaptive immunity. These findings suggest that the inability to adhere to host decorin may promote clearance of B. burgdorferi, presumably via innate immune mechanisms. In a high-dose infection, the mutant disseminated to several tissues, particularly joint tissue, but it was generally cleared from these tissues by 3 weeks postinfection. Finally, following high-dose infection of {SCID} mice, the {dbpBA} mutant exhibited only a mild colonization defect, suggesting that the adaptive response is involved in the clearance of the mutant in immunocompetent mice. Taken together, these results suggest that the {DbpBA} proteins facilitate the colonization of multiple tissues by B. burgdorferi and are required for optimal resistance to both innate and adaptive immune mechanisms following needle inoculation.},
	pages = {5694--705},
	number = {12},
	journaltitle = {Infection and immunity},
	author = {Weening, E. H. and Parveen, N. and Trzeciakowski, J. P. and Leong, J. M. and Hook, M. and Skare, J. T.},
	date = {2008},
	keywords = {Adhesins, Bacterial/*genetics, Animals, Blotting, Western, Borrelia burgdorferi/*genetics/immunology/*pathogenicity, Extracellular Matrix Proteins/metabolism, Lyme Disease/*genetics/immunology, Mice, Mice, {SCID}, Polymerase Chain Reaction, Proteoglycans/metabolism}
}

@article{wang_phospholipid_2004,
	title = {Phospholipid synthesis in Borrelia burgdorferi: {BB}0249 and {BB}0721 encode functional phosphatidylcholine synthase and phosphatidylglycerolphosphate synthase proteins},
	volume = {150},
	url = {http://www.ncbi.nlm.nih.gov/entrez/query.fcgi?cmd=Retrieve&db=PubMed&dopt=Citation&list_uids=14766917},
	abstract = {Phospholipids are an important component of bacterial membranes. Borrelia burgdorferi differs from many other bacteria in that it contains only two major membrane phospholipids: phosphatidylglycerol ({PG}) and phosphatidylcholine ({PC}). B. burgdorferi appears to lack enzymes required for synthesis of {PC} through the well-described methylation pathway. However, B. burgdorferi does contain a gene ({BB}0249) with significant identity to a recently described phosphatidylcholine synthase gene (pcs) of Sinorhizobium meliloti. B. burgdorferi also contains a gene ({BB}0721) with significant identity to the gene (pgs) encoding phosphatidylglycerolphosphate synthase, an enzyme in the synthetic pathway of {PG}. Activity of {BB}0249 was confirmed by cloning the gene into Escherichia coli, which does not produce {PC}. Transformation with a plasmid carrying {BB}0249 resulted in production of {PC} by E. coli, but only in the presence of exogenously supplied choline, as would be predicted for a Pcs. Because loss of Pgs activity is lethal to E. coli, activity of {BB}0721 was confirmed by the ability of {BB}0721 to complement an E. coli Pgs(-) mutant. A plasmid containing {BB}0721 was transformed into a Pgs(-) mutant of E. coli containing a copy of the native gene on a temperature-regulated plasmid. The temperature-regulated plasmid was exchanged for a plasmid containing {BB}0721 and it was shown that {BB}0721 was able to replace the lost Pgs function and restore bacterial growth. This study has established the existence and function of two critical enzymes in the synthesis of {PC} and {PG} in B. burgdorferi. Understanding of the biosynthetic pathways of {PC} and {PG} in B. burgdorferi is the first step in delineating the role of these phospholipids in the pathogenesis of Lyme disease.},
	pages = {391--7},
	issue = {Pt 2},
	journaltitle = {Microbiology},
	author = {Wang, X. G. and Scagliotti, J. P. and Hu, L. T.},
	date = {2004},
	keywords = {Base Sequence, Research Support, U.S. Gov't, P.H.S., Borrelia burgdorferi/*enzymology/*genetics, Gene Expression Regulation, Bacterial/genetics, Kinetics, Phospholipids/*biosynthesis, Plasmids/genetics, Transferases (Other Substituted Phosphate Groups)/*genetics/metabolism}
}

@article{wang_effects_2002,
	title = {Effects of environmental changes on expression of the oligopeptide permease (opp) genes of Borrelia burgdorferi},
	volume = {184},
	url = {http://www.ncbi.nlm.nih.gov/entrez/query.fcgi?cmd=Retrieve&db=PubMed&dopt=Citation&list_uids=12399490},
	abstract = {We analyzed expression of a putative oligopeptide permease (Opp) of Borrelia burgdorferi. Unlike the opp operons of other bacteria for which there is a single substrate binding protein, B. burgdorferi codes for three substrate binding proteins ({OppA}-I to -{III}) in its opp operon and an additional two homologs on plasmids ({OppA}-{IV} and -V). Instead of a single promoter region regulating transcription of the entire operon, as seen in other bacterial opp operons, it appears that among {oppA}-I, -{II}, and -{III}, as well as {oppA}-{IV} and -V, each has a potential upstream promoter region. We tested the function of these putative promoter sequences by fusion to a promoterless beta-galactosidase reporter gene in {pCB}182. Each of the promoter regions was found to be active. The level of activity in the reporter constructs closely paralleled the level of expression of each gene in in vitro-grown B. burgdorferi. Changes in carbon and nitrogen availability differentially affected individual promoters, but no changes in promoter activity were seen when Escherichia coli bacteria (with the promoter constructs) were grown in various concentrations of phosphate and leucine and changes in {pH}. Expression of specific {oppA} genes with B. burgdorferi varied significantly between its mouse and fed and unfed tick hosts. Differences in regulation of opp gene expression suggest a potential role in environmental response by the organism.},
	pages = {6198--206},
	number = {22},
	journaltitle = {J Bacteriol},
	author = {Wang, X. G. and Lin, B. and Kidder, J. M. and Telford, S. and Hu, L. T.},
	date = {2002},
	keywords = {Mice, Promoter Regions (Genetics), Transcription, Genetic, Animals, *Gene Expression Regulation, Bacterial, Mice, Inbred C3H, Research Support, U.S. Gov't, P.H.S., *Environment, *Operon, beta-Galactosidase/metabolism, Borrelia burgdorferi/*enzymology/genetics/growth \& development, Carrier Proteins/genetics/*metabolism, Culture Media, Feeding Behavior, Ixodes/microbiology/physiology, Lipoproteins/genetics/*metabolism, Lyme Disease/microbiology}
}

@article{wang_analysis_2004,
	title = {Analysis of differences in the functional properties of the substrate binding proteins of the Borrelia burgdorferi oligopeptide permease (Opp) operon},
	volume = {186},
	url = {http://www.ncbi.nlm.nih.gov/entrez/query.fcgi?cmd=Retrieve&db=PubMed&dopt=Citation&list_uids=14679224},
	abstract = {The Borrelia burgdorferi genome encodes five orthologues of the substrate binding protein oligopeptide permease A ({OppA}). It was previously shown that these genes are under the control of separate promoters and are differentially expressed under various environmental conditions. We were interested in determining whether there are also differences in substrate specificities among the proteins. The substrate specificities of recombinant proteins were determined by screening for high-affinity peptides by use of a combinatorial phage display heptapeptide library. Different heptapeptides with high affinities for {OppA}-1, {OppA}-2, and {OppA}-3 were identified. No heptapeptide binding {OppA}-4 or {OppA}-5 could be identified. Competitive binding assays were performed under various conditions to determine the substrate preferences of the {OppA} proteins. {OppA}-1 retained maximal activity over a broad range of {pHs} (5.5 to 7.5), whereas {OppA}-2 and {OppA}-3 showed peak activities at {pHs} below 5.5. {OppA}-1 and {OppA}-2 showed preferences for tripeptides over dipeptides and longer-chain peptides. Although a wide variety of amino acyl side chains were tolerated by all three {OppA} proteins, {OppA}-1 showed the broadest substrate specificity and was able to accommodate peptides composed of bulky hydrophobic residues; {OppA}-2 and {OppA}-3 showed preferences for peptides composed of small nonpolar amino acids. All three {OppA} proteins showed preferences for peptides composed of L- rather than D-amino acids. {OppA}-3 showed the greatest tolerance for changes in stereochemistry. Substantial differences in the substrate specificities of the {OppA} proteins of B. burgdorferi suggest that they may have distinct functions in the organism.},
	pages = {51--60},
	number = {1},
	journaltitle = {J Bacteriol},
	author = {Wang, X. G. and Kidder, J. M. and Scagliotti, J. P. and Klempner, M. S. and Noring, R. and Hu, L. T.},
	date = {2004},
	keywords = {Gene Expression Regulation, Bacterial, Hydrogen-Ion Concentration, Research Support, U.S. Gov't, P.H.S., *Operon, Binding, Competitive, Borrelia burgdorferi/genetics/*metabolism, Carrier Proteins/*chemistry/genetics/isolation \& purification/*metabolism, Combinatorial Chemistry Techniques, Lipoproteins/*chemistry/genetics/isolation \& purification/*metabolism, Oligopeptides/*metabolism, Peptide Library, Stereoisomerism, Substrate Specificity}
}

@article{wang_contribution_2001,
	title = {Contribution of {HLA} alleles in the regulation of antibody production in Lyme disease},
	volume = {6},
	url = {http://www.ncbi.nlm.nih.gov/entrez/query.fcgi?cmd=Retrieve&db=PubMed&dopt=Citation&list_uids=11532615},
	abstract = {A small subset of patients infected with Borrelia burgdorferi (Bb) does not produce Bb specific antibody. Our research provides additional evidence of a genetic predisposition for seronegativity in some individuals with Lyme disease. Because human leukocyte antigen ({HLA}) class {II}, a heterodimeric glycoprotein, plays an essential role in the regulation of antibody production, we investigated the difference in {HLA} genes between seropositive and seronegative patients with Lyme disease ({LD}). Our results show that {HLA}-{DR}7 was associated with anti-Bb antibody production. Nine out of the 22 seropositive {LD} patients (40.9\%) had {HLA}-{DRB}1*0701, *0703, *0704 ({HLA}-{DR}7); only 1 out of the 18 seronegative {LD} patients (5.6\%) had {HLA}-{DR}7 (odds ratio ({OR})=11.8, P=0.0126). {HLA}-{DRB}1*01021 and {HLA}-{DRB}1*0101, *0104, *0105 ({HLA}-{DR}1) contributed negatively to anti-Bb antibody production. Seven of 18 seronegative {LD} patients had {HLA}-{DR}1, only 1 of 22 seropositive {LD} patients had {HLA}-{DR}1 (38.9\% vs. 4.5\%, {OR}=13.4, P=0.0138). These results suggest that the presence and or lack of production of specific antibody to Bb infection may be associated with particular {HLA} specificities of the Class {II}.},
	pages = {B10--6},
	journaltitle = {Front Biosci},
	author = {Wang, P. and Hilton, E.},
	date = {2001},
	keywords = {Borrelia burgdorferi/*immunology, Humans, Female, Male, Adult, Aged, Aged, 80 and over, Antibodies, Bacterial/*blood, {DNA}/genetics, Enzyme-Linked Immunosorbent Assay, Gene Frequency, Genotype, {HLA} Antigens/*genetics, {HLA}-{DR} Antigens/genetics, Lyme Disease/blood/*genetics/microbiology, Middle Aged}
}

@article{wang_novel_1998,
	title = {A novel serine/threonine protein kinase homologue of Pseudomonas aeruginosa is specifically inducible within the host infection site and is required for full virulence in neutropenic mice},
	volume = {180},
	url = {http://www.ncbi.nlm.nih.gov/entrez/query.fcgi?cmd=Retrieve&db=PubMed&dopt=Citation&list_uids=9852028},
	abstract = {A genetic locus of Pseudomonas aeruginosa was identified that is highly and specifically inducible during infection of neutropenic mice. This locus, {ppkA}, encodes a protein that is highly homologous to eukaryote-type serine/threonine protein kinases. A {ppkA} null mutant strain shows reduced virulence in neutropenic mice compared to the wild type. Overexpression of the {PpkA} protein greatly inhibited the growth of Escherichia coli or P. aeruginosa. However, a single amino acid change at the catalytic site of the kinase domain eliminated the toxic effect of {PpkA} on bacterial cells, suggesting that the kinase domain of {PpkA} is functional within bacterial cells.},
	pages = {6764--8},
	number = {24},
	journaltitle = {J Bacteriol},
	author = {Wang, J. and Li, C. and Yang, H. and Mushegian, A. and Jin, S.},
	date = {1998},
	keywords = {Base Sequence, Mice, Promoter Regions (Genetics), Amino Acid Sequence, Molecular Sequence Data, Animals, *Bacterial Proteins, *Phosphoproteins, Binding Sites, Disease Models, Animal, {DNA}, Bacterial, Neutropenia/*complications/microbiology/pathology, Protein-Serine-Threonine Kinases/*genetics/*physiology, Pseudomonas aeruginosa/*enzymology/genetics/*pathogenicity, Pseudomonas Infections/microbiology/pathology, Virulence}
}

@article{wang_molecular_1999,
	title = {Molecular typing of Borrelia burgdorferi sensu lato: taxonomic, epidemiological, and clinical implications},
	volume = {12},
	abstract = {Borrelia burgdorferi sensu lato, the spirochete that causes human Lyme borreliosis ({LB}), is a genetically and phenotypically divergent species. In the past several years, various molecular approaches have been developed and used to determine the phenotypic and genetic heterogeneity within the {LB}-related spirochetes and their potential association with distinct clinical syndromes. These methods include serotyping, multilocus enzyme electrophoresis, {DNA}-{DNA} reassociation analysis, {rRNA} gene restriction analysis (ribotyping), pulsed-field gel electrophoresis, plasmid fingerprinting, randomly amplified polymorphic {DNA} fingerprinting analysis, species-specific {PCR} and {PCR}-based restriction fragment length polymorphism ({RFLP}) analysis, and sequence analysis of 16S {rRNA} and other conserved genes. On the basis of {DNA}-{DNA} reassociation analysis, 10 different Borrelia species have been described within the B. burgdorferi sensu lato complex: B. burgdorferi sensu stricto, Borrelia garinii, Borrelia afzelii, Borrelia japonica, Borrelia andersonii, Borrelia valaisiana, Borrelia lusitaniae, Borrelia tanukii, Borrelia turdi, and Borrelia bissettii sp. nov. To date, only B. burgdorferi sensu stricto, B. garinii, and B. afzelii are well known to be responsible for causing human disease. Different Borrelia species have been associated with distinct clinical manifestations of {LB}. In addition, Borrelia species are differentially distributed worldwide and may be maintained through different transmission cycles in nature. In this paper, the molecular methods used for typing of B. burgdorferi sensu lato are reviewed. The current taxonomic status of B. burgdorferi sensu lato and its epidemiological and clinical implications, especiallly correlation between the variable clinical presentations and the infecting Borrelia species, are discussed in detail.},
	pages = {633--53},
	number = {4},
	journaltitle = {Clin Microbiol Rev},
	author = {Wang, G. and van Dam, A. P. and Schwartz, I. and Dankert, J.},
	date = {1999},
	keywords = {Phenotype, Polymerase Chain Reaction, Genotype, *Bacterial Typing Techniques, Bacterial Vaccines/immunology, Borrelia burgdorferi/*classification/genetics, {DNA}, Bacterial/chemistry, Human, Lyme Disease/diagnosis/prevention \& control, Phylogeny, Polymorphism, Restriction Fragment Length, Serologic Tests, Serotyping}
}

@article{wang_characterization_2003,
	title = {Characterization of the vls antigenic variation loci of the Lyme disease spirochaetes Borrelia garinii Ip90 and Borrelia afzelii {ACAI}},
	volume = {47},
	url = {http://www.ncbi.nlm.nih.gov/entrez/query.fcgi?cmd=Retrieve&db=PubMed&dopt=Citation&list_uids=12603744},
	abstract = {The vls locus of Borrelia burgdorferi B31 consists of 15 silent cassettes and one expression site ({vlsE}), and the presence of the encoding plasmid lp28-1 correlates with high infectivity. Recombination between the expression cassette and silent cassettes occurs in vivo, and this process may enable B. burgdorferi to evade the immune response. To determine the characteristics of the vls loci in other Borrelia strains, we have cloned and characterized the vls silent cassette loci of Borrelia garinii Ip90 and Borrelia afzelii {ACAI}, consisting of 11 vls silent cassettes and 14 vls silent cassettes respectively. The silent cassettes share 90-97\% nucleotide sequence identity with one another within the Ip90 vls locus and 84-91\% within the {ACAI} vls locus. In both organisms, the silent cassettes resemble the B31 Vls sequences in overall amino acid similarity (50-65\%) and in the presence of six variable regions interspersed between six relatively invariant regions. The {vlsE} expression sites of these two strains have not been isolated, but transcripts of {vlsE} were detected by reverse transcriptase-polymerase chain reaction for both Ip90 and {ACAI}. In addition, the occurrence of sequence variation within the {vlsE} cassette region of these transcripts was verified. This study indicates that the vls loci present in B. garinii Ip90 and B. afzelii {ACAI} have characteristics similar to those found in B. burgdorferi B31.},
	pages = {1407--17},
	number = {5},
	journaltitle = {Mol Microbiol},
	author = {Wang, D. and Botkin, D. J. and Norris, S. J.},
	date = {2003},
	keywords = {Bacterial Proteins/*genetics, Base Sequence, Gene Expression Regulation, Bacterial, Lipoproteins/*genetics, Species Specificity, Transcription, Genetic, Amino Acid Sequence, Molecular Sequence Data, Animals, Humans, Research Support, Non-U.S. Gov't, Research Support, U.S. Gov't, P.H.S., *Genes, Structural, Bacterial, Acrodermatitis/microbiology, Antigenic Variation/*genetics, Antigens, Bacterial/*genetics, Borrelia burgdorferi Group/*genetics/immunology, Borrelia burgdorferi/genetics/immunology, Comparative Study, Lyme Disease/*microbiology, Recombination, Genetic, Repetitive Sequences, Nucleic Acid, Sequence Alignment, Sequence Homology, Amino Acid, Sequence Homology, Nucleic Acid, Telomere/genetics, Ticks/microbiology}
}

@article{wallich_recombinant_1994,
	title = {A recombinant vaccine for Lyme disease},
	abstract = {We are studying processes leading to protective immunity in murine Lyme borreliosis in order to derive a suitable vaccine candidate for clinical use. Our work focuses on the role of the two main outer surface lipoproteins A and B ({OspA} and {OspB}) of the causative agent of Lyme disease, the spirochete Borrelia burgdorferi, as targets for its specific elimination. We could show that native and recombinant {LipOspA} induce monospecific immune sera able to passively transfer protection in {SCID} mice against experimental and tick-borne infection and disease. Recent results for phase I and {II} safety and efficacy trails are promising in demonstrating that the recombinant {LipOspA} vaccine candidate is safe and immunogenic and elicits borreliacidal antibodies. [References: 23]},
	pages = {106--108},
	number = {95},
	journaltitle = {Behring Institute Mitteilungen},
	author = {Wallich, R. and Kramer, M. D. and Simon, M. M.},
	date = {1994}
}

@article{walburger_protein_2004,
	title = {Protein kinase G from pathogenic mycobacteria promotes survival within macrophages},
	volume = {304},
	url = {http://www.ncbi.nlm.nih.gov/entrez/query.fcgi?cmd=Retrieve&db=PubMed&dopt=Citation&list_uids=15155913},
	abstract = {Pathogenic mycobacteria resist lysosomal delivery after uptake into macrophages, allowing them to survive intracellularly. We found that the eukaryotic-like serine/threonine protein kinase G from pathogenic mycobacteria was secreted within macrophage phagosomes, inhibiting phagosome-lysosome fusion and mediating intracellular survival of mycobacteria. Inactivation of protein kinase G by gene disruption or chemical inhibition resulted in lysosomal localization and mycobacterial cell death in infected macrophages. Besides identifying a target for the control of mycobacterial infections, these findings suggest that pathogenic mycobacteria have evolved eukaryotic-like signal transduction mechanisms capable of modulating host cell trafficking pathways.},
	pages = {1800--4},
	number = {5678},
	journaltitle = {Science},
	author = {Walburger, A. and Koul, A. and Ferrari, G. and Nguyen, L. and Prescianotto-Baschong, C. and Huygen, K. and Klebl, B. and Thompson, C. and Bacher, G. and Pieters, J.},
	date = {2004},
	keywords = {Mice, Animals, Amides/pharmacology, Cell Line, Cyclic {GMP}-Dependent Protein Kinases/antagonists \&, development/pathogenicity, Enzyme Inhibitors/pharmacology, Gene Deletion, inhibitors/genetics/*metabolism, Lysosomes/microbiology/physiology, Macrophages/drug effects/*microbiology/ultrastructure, Mycobacterium bovis/drug effects/*enzymology/*growth \&, Mycobacterium smegmatis/enzymology/genetics/pathogenicity/physiology, Mycobacterium tuberculosis/drug effects/enzymology/growth \&, Phagosomes/enzymology/*microbiology/physiology, Signal Transduction, Thiophenes/pharmacology, Vacuoles/microbiology}
}

@article{venkatesh_subcutaneous_2000,
	title = {Subcutaneous oxygen tensions provide similar information to ileal luminal {CO}2 tensions in an animal model of haemorrhagic shock},
	volume = {26},
	abstract = {{OBJECTIVES}: The cutaneous and splanchnic circulations undergo early vasoconstriction in shock. Methodological problems and insufficient information on subcutaneous carbon dioxide partial pressures limit the usefulness of previous studies on splanchnic and subcutaneous gas tensions in shock. Little comparative data exist on the responses of these tissues to shock and resuscitation. We therefore compared continuous subcutaneous {PO}2 ({PO}2sc) and {PCO}2 ({PCO}2sc) with simultaneous continuous gut luminal {PCO}2 ({PCO}2gi) in an animal model of haemorrhagic shock and resuscitation. {DESIGN}: Prospective observational study. {SETTING}: Intensive care laboratory in a teaching hospital. {SUBJECTS}: Five anaesthetised rats. {INTERVENTIONS}: Electrochemical-fiberoptic gas sensors inserted into Silastic tubing placed in the subcutaneous tissue and in the ileal lumen measured {PCO}2sc, {PO}2sc and {PCO}2gi continuously in five anaesthetised rats. After steady state conditions, hypotension [mean arterial blood pressure ({MAP}) 40 {mmHg}] was induced by controlled haemorrhage. The rats were allowed to remain hypotensive for 15 min and then resuscitated with shed blood and crystalloids. Arterial plasma lactate concentrations were measured at defined periods during the study. {MEASUREMENTS} {AND} {MAIN} {RESULTS}: Hypovolaemia resulted in a significant decrease in {PO}2sc (P 0.01) and a significant increase in {PCO}2gi and {PCO}2sc (P 0.05). These values returned to baseline with resuscitation. {PO}2sc appeared to respond to haemorrhage earlier than {PCO}2gi and {PCO}2sc (P = 0.02). {PO}2sc was inversely correlated with {PCO}2gi (r2 0.7, P 0.001). There were no significant changes in arterial plasma lactate concentrations. {CONCLUSIONS}: In our rat model, subcutaneous oxygen tension provided similar information to ileal luminal {PCO}2 and was more rapidly responsive than subcutaneous carbon dioxide tensions and arterial lactate during evolving haemorrhagic shock and resuscitation.},
	pages = {592--600.},
	number = {5},
	journaltitle = {Intensive Care Med},
	author = {Venkatesh, B. and Morgan, T. J. and Lipman, J.},
	date = {2000},
	keywords = {Animal, Hydrogen-Ion Concentration, Rats, Support, Non-U.S. Gov't, Female, *Resuscitation, Blood Gas Analysis, Carbon Dioxide/*metabolism, Hemodynamics, Ileum/metabolism, Lactates/blood, Models, Animal, Oxygen/*metabolism, Rats, Sprague-Dawley, Shock, Hemorrhagic/*metabolism, Splanchnic Circulation}
}

@article{valdivia_fluorescence-based_1997,
	title = {Fluorescence-based isolation of bacterial genes expressed within host cells},
	volume = {277},
	abstract = {A selection strategy was devised to identify bacterial genes preferentially expressed when a bacterium associates with its host cell. Fourteen Salmonella typhimurium genes, which were under the control of at least four independent regulatory circuits, were identified to be selectively induced in host macrophages. Four genes encode virulence factors, including a component of a type {III} secretory apparatus. This selection methodology should be generally applicable to the identification of genes from pathogenic organisms that are induced upon association with host cells or tissues.},
	pages = {2007--11},
	number = {5334},
	journaltitle = {Science},
	author = {Valdivia, R. H. and Falkow, S.},
	date = {1997},
	keywords = {Animal, Mice, Support, U.S. Gov't, P.H.S., Mice, Inbred {BALB} C, Promoter Regions (Genetics), Virulence/genetics, Molecular Sequence Data, *Gene Expression Regulation, Bacterial, Female, Human, Cell Line, Bacterial Proteins/genetics, Cloning, Molecular, Flow Cytometry, Fluorescence, Hela Cells, Luminescent Proteins/genetics, Macrophages/*microbiology, Microscopy, Fluorescence, Open Reading Frames, Recombinant Fusion Proteins, Salmonella Infections, Animal/microbiology, Salmonella typhimurium/*genetics/isolation \& purification/*pathogenicity, Spleen/microbiology, Transcription Factors/genetics}
}

@article{uhl_bvgas_1995,
	title = {{BvgAS} is sufficient for activation of the Bordetella pertussis ptx locus in Escherichia coli},
	volume = {177},
	url = {http://www.ncbi.nlm.nih.gov/entrez/query.fcgi?cmd=Retrieve&db=PubMed&dopt=Citation&list_uids=7592423},
	abstract = {{BvgA} and {BvgS}, which regulate virulence gene expression in Bordetella pertussis, are members of the two-component signal transduction family. The effects of growth conditions on the ability of {BvgAS} to activate transcription of {fhaB} (encoding filamentous hemagglutinin) and {ptxA} (encoding the S1 subunit of pertussis toxin) were assessed in Escherichia coli by using chromosomal {fhaB}-{lacZYA} and {ptxA}-{lacZYA} fusions. Although it had previously been reported that a {ptxA}-{lacZYA} transcriptional fusion was not activated by {bvgAS} in E. coli (J. F. Miller, C. R. Roy, and S. Falkow, J. Bacteriol. 171:6345-6348, 1989), we now present evidence that {ptxA} is activated by {bvgAS} in E. coli in a manner that is highly dependent on the growth conditions. Higher levels of beta-galactosidase were produced by {ptxA}-{lacZYA} in the presence of {bvgAS} during growth in Stainer-Scholte medium or M9 minimal salts medium with glucose than in Luria-Bertani medium. In contrast, the level of {fhaB}-{lacZYA} expression was high during growth in all media. Addition of modulating stimuli which inhibit {BvgAS} function eliminated expression of {ptxA}-{lacZYA}. Levels of beta-galactosidase expressed from the ptx-{lacZYA} fusion correlated with growth rate and with the final optical density at 600 nm, suggesting that the lower growth rate in M9-glucose and Stainer-Scholte media was responsible for greater accumulation of beta-galactosidase than was seen in Luria-Bertani medium. Overproduction of {BvgA} was not sufficient for activation of {ptxA} expression but was sufficient for {fhaB} expression. However, overproduction of a constitutive {BvgA} allele ({bvgA}-Cl) or overproduction of {BvgA} in the presence of {BvgS} was able to activate {ptxA}. Our results demonstrate Bvg-dependent activation of a {ptxA}-{lacZYA} fusion in E. coli and indicate that bvg is the only Bordetella locus required for {ptxA} activation in this heterologous system.},
	pages = {6477--85},
	number = {22},
	journaltitle = {J Bacteriol},
	author = {Uhl, M. A. and Miller, J. F.},
	date = {1995},
	keywords = {Research Support, Non-U.S. Gov't, Research Support, U.S. Gov't, P.H.S., Culture Media, *Escherichia coli Proteins, *Pertussis Toxin, Adhesins, Bacterial/genetics, Alleles, Bacterial Proteins/biosynthesis/*physiology, beta-Galactosidase/biosynthesis/genetics, Bordetella pertussis/*genetics, Escherichia coli/*genetics/growth \& development, Gene Expression Regulation, Bacterial/*physiology, Hemagglutinins/genetics, Recombinant Fusion Proteins/biosynthesis, Transcription Factors/biosynthesis/*physiology, Virulence Factors, Bordetella/*genetics}
}

@article{tsolis_identification_1999,
	title = {Identification of a putative Salmonella enterica serotype typhimurium host range factor with homology to {IpaH} and {YopM} by signature-tagged mutagenesis},
	volume = {67},
	url = {http://www.ncbi.nlm.nih.gov/entrez/query.fcgi?cmd=Retrieve&db=PubMed&dopt=Citation&list_uids=10569754},
	abstract = {The genetic basis for the host adaptation of Salmonella serotypes is currently unknown. We have explored a new strategy to identify Salmonella enterica serotype Typhimurium (S. typhimurium) genes involved in host adaptation, by comparing the virulence of 260 randomly generated signature-tagged mutants during the oral infection of mice and calves. This screen identified four mutants, which were defective for colonization of only one of the two host species tested. One mutant, which only displayed a colonization defect during the infection of mice, was further characterized. During competitive infection experiments performed with the S. typhimurium wild type, the mutant was defective for colonization of murine Peyer's patches but colonized bovine Peyer's patches at the wild-type level. No difference in virulence between wild type and mutant was observed when calves were infected orally with 10(10) {CFU}/animal. In contrast, the mutant possessed a sixfold increase in 50\% lethal morbidity dose when mice were infected orally. The transposon in this mutant was inserted in a 2.9-kb pathogenicity islet, which is located between {uvrB} and {yphK} on the S. typhimurium chromosome. This pathogenicity islet contained a single gene, termed {slrP}, with homology to {ipaH} of Shigella flexneri and {yopM} of Yersinia pestis. These data show that comparative screening of signature-tagged mutants in two animal species can be used for scanning the S. typhimurium genome for genes involved in host adaptation.},
	pages = {6385--93},
	number = {12},
	journaltitle = {Infect Immun},
	author = {Tsolis, R. M. and Townsend, S. M. and Miao, E. A. and Miller, S. I. and Ficht, T. A. and Adams, L. G. and Baumler, A. J.},
	date = {1999},
	keywords = {Base Sequence, Mice, Virulence/genetics, Amino Acid Sequence, Molecular Sequence Data, Animals, Research Support, U.S. Gov't, P.H.S., Sequence Homology, Amino Acid, *Antigens, Bacterial, Bacterial Outer Membrane Proteins/chemistry/genetics, Bacterial Proteins/chemistry/*genetics/metabolism, Cattle, Cattle Diseases/microbiology, {DNA} Transposable Elements, {DNA}, Bacterial/analysis/genetics, Mutagenesis, Insertional/methods, Research Support, U.S. Gov't, Non-P.H.S., Salmonella Infections, Animal/*microbiology/pathology, Salmonella typhimurium/*genetics/*pathogenicity, Sequence Analysis, {DNA}}
}

@article{trollmo_molecular_2001,
	title = {Molecular mimicry in Lyme arthritis demonstrated at the single cell level: {LFA}-1 alpha L is a partial agonist for outer surface protein A-reactive T cells},
	volume = {166},
	url = {http://www.ncbi.nlm.nih.gov/entrez/query.fcgi?cmd=Retrieve&db=PubMed&dopt=Citation&list_uids=11290815},
	abstract = {Antibiotic treatment-resistant Lyme arthritis is a chronic inflammatory joint disease that follows infection with Borrelia burgdorferi ({BB}:). A marked Ab and T cell response to {BB}: outer surface protein A ({OspA}) often develops during prolonged episodes of arthritis. Furthermore, cross-reaction between the bacterial {OspA} and human {LFA}-1alpha(L) at the T cell level and the inability to detect {BB}: in the joint implicate an autoimmune mechanism. To analyze the nature of response to {OspA} and {LFA}-1alpha(L), we used {OspA}-specific T cell hybrids from {DR}4 transgenic mice, as well as cloned human cells specific for {OspA}(165-184), the immunodominant epitope, from five {DRB}1*0401(+) patients, using {OspA}-{MHC} class {II} tetramers. Although {OspA}(165-184) stimulated nearly all {OspA}-specific human T cell clones tested to proliferate and secrete {IFN}-gamma and {IL}-13, {LFA}-1alpha(L326-345) stimulated approximately 10\% of these clones to proliferate and a greater percentage to secrete {IL}-13. Assays with {LFA}- or {OspA}-{DR}4 monomers revealed that higher concentrations of {LFA}-{DR}4 were needed to stimulate dual-reactive T cell hybrids. Our analysis at the clonal level demonstrates that human {LFA}-1alpha(L326-345) behaves as a partial agonist, perhaps playing a role in perpetuating symptoms of arthritis.},
	pages = {5286--91},
	number = {8},
	journaltitle = {J Immunol},
	author = {Trollmo, C. and Meyer, A. L. and Steere, A. C. and Hafler, D. A. and Huber, B. T.},
	date = {2001},
	keywords = {Mice, Animals, Humans, Research Support, Non-U.S. Gov't, Research Support, U.S. Gov't, P.H.S., Comparative Study, *Lipoproteins, *Molecular Mimicry, Antigens, Surface/*immunology/metabolism, Bacterial Outer Membrane Proteins/agonists/*immunology/metabolism, Borrelia burgdorferi Group/*immunology, Clone Cells, Hybridomas, Lyme Disease Vaccines/agonists/*immunology/metabolism, Lyme Disease/*immunology, Lymphocyte Activation/*immunology, Lymphocyte Function-Associated Antigen-1/*immunology/metabolism, Mice, Transgenic, Peptide Fragments/agonists/immunology/metabolism, T-Lymphocyte Subsets/*immunology/microbiology}
}

@article{traore_crystal_2006,
	title = {Crystal structure of the apo-{PerR}-Zn protein from Bacillus subtilis},
	volume = {61},
	url = {http://www.ncbi.nlm.nih.gov/entrez/query.fcgi?cmd=Retrieve&db=PubMed&dopt=Citation&list_uids=16925555},
	abstract = {Bacteria adapt to elevated levels of Reactive Oxygen Species ({ROS}) by increasing the expression of defence and repair proteins, which is regulated by {ROS} responsive transcription factors. In Bacillus subtilis the zinc protein {PerR}, a peroxide sensor that binds {DNA} in the presence of a regulatory metal Mn2+ or Fe2+, mediates the adaptive response to H2O2. This study presents the first crystal structure of apo-{PerR}-Zn which shows that all four cysteine residues of the protein are involved in zinc co-ordination. The Zn(Cys)4 site locks the dimerization domain and stabilizes the dimer. Sequence alignment of {PerR}-like proteins supports that this structural site may constitute a distinctive feature of this class of peroxide stress regulators.},
	pages = {1211--9},
	number = {5},
	journaltitle = {Mol Microbiol},
	author = {Traore, D. A. and El Ghazouani, A. and Ilango, S. and Dupuy, J. and Jacquamet, L. and Ferrer, J. L. and Caux-Thang, C. and Duarte, V. and Latour, J. M.},
	date = {2006},
	keywords = {Gene Expression Regulation, Bacterial, Bacillus subtilis/genetics/*metabolism, Bacterial Proteins/*chemistry/genetics/metabolism, Binding Sites/genetics, Crystallization/methods, Crystallography, X-Ray/*methods, Cysteine/chemistry/genetics/metabolism, Dimerization, Dithionitrobenzoic Acid/chemistry, Models, Molecular, Protein Binding, Protein Structure, Secondary, Protein Structure, Tertiary, Repressor Proteins/*chemistry/genetics/metabolism, Transcription Factors/*chemistry/genetics/metabolism, Zinc/*chemistry/metabolism}
}

@article{tonello_helicobacter_1999,
	title = {The Helicobacter pylori neutrophil-activating protein is an iron-binding protein with dodecameric structure},
	volume = {34},
	url = {http://www.ncbi.nlm.nih.gov/entrez/query.fcgi?cmd=Retrieve&db=PubMed&dopt=Citation&list_uids=10564468},
	abstract = {The neutrophil-activating protein ({HP}-{NAP}) of Helicobacter pylori is a major 17 {kDa} antigen of the immune response of infected individuals. Amino acid sequence comparison indicated a high similarity between {HP}-{NAP} and both bacterial {DNA}-protecting proteins (Dps) and ferritins. The structure prediction and spectroscopic analysis presented here indicate a close similarity between {HP}-{NAP} and Dps. Electron microscopy revealed that {HP}-{NAP} forms hexagonal rings of 9-10 nm diameter with a hollow central core as seen in Dps proteins, clearly different from the 12 nm icositetrameric (24 subunits) ferritins. However, {HP}-{NAP} is resistant to thermal and chemical denaturation similar to the ferritin family of proteins. In addition, {HP}-{NAP} binds up to 40 atoms of iron per monomer and does not bind {DNA}. We therefore conclude that {HP}-{NAP} is an unusual, small, ferritin that folds into a four-helix bundle that oligomerizes into dodecamers with a central hole capable of binding up to 500 iron atoms per oligomer.},
	pages = {238--46},
	number = {2},
	journaltitle = {Mol Microbiol},
	author = {Tonello, F. and Dundon, W. G. and Satin, B. and Molinari, M. and Tognon, G. and Grandi, G. and Del Giudice, G. and Rappuoli, R. and Montecucco, C.},
	date = {1999},
	keywords = {Animal, Support, Non-U.S. Gov't, Amino Acid Sequence, Molecular Sequence Data, Models, Molecular, Bacterial Proteins/*chemistry/*metabolism, Circular Dichroism, {DNA}/metabolism, Helicobacter pylori/*chemistry/metabolism, Iron/*metabolism, Microscopy, Electron, Protein Conformation, Protein Denaturation, Spectrometry, Fluorescence}
}

@article{tokarz_combined_2004,
	title = {Combined effects of blood and temperature shift on Borrelia burgdorferi gene expression as determined by whole genome {DNA} array},
	volume = {72},
	url = {http://www.ncbi.nlm.nih.gov/entrez/query.fcgi?cmd=Retrieve&db=PubMed&dopt=Citation&list_uids=15322040},
	abstract = {Borrelia burgdorferi undergoes differential gene expression during transmission from its tick vector to a vertebrate host. The addition of blood to a spirochete culture at 35 degrees C for 48 h had a dramatic effect on gene expression of this organism. Utilizing B. burgdorferi whole genome {DNA} arrays, we compared the transcriptomes of the spirochetes following a 2-day temperature shift with blood and without blood. Using combined data from three independent {RNA} isolations we demonstrated that the addition of blood led to a differential expression of 154 genes. Of these, 75 genes were upregulated, with 49 (65\%) of them encoded on plasmids. Blood supplementation of cultures also resulted in the downregulation of 79 genes, where 56 (70\%) were plasmid encoded. We verified our results by reverse transcriptase {PCR} of several genes in both flat and feeding ticks. In the 2-day experiment we observed the effect that exposure to increased temperature and blood combined had on B. burgdorferi gene expression at this crucial time when the spirochetes begin to move from the vector to a new vertebrate host. These changes, among others, coincide with the upregulation of the chemotaxis and sensing regulons, of the lp38-encoded {ABC} transporter, of proteases capable of remodeling the outer surface of the spirochetes, and of the recombination genes of cp32 as a transient or initial part of the stress response of the phage. These are all functions that could cause or facilitate the changes that spirochetes undergo following a blood meal in the tick.},
	pages = {5419--32},
	number = {9},
	journaltitle = {Infect Immun},
	author = {Tokarz, R. and Anderton, J. M. and Katona, L. I. and Benach, J. L.},
	date = {2004},
	keywords = {Mice, Reverse Transcriptase Polymerase Chain Reaction, Animals, *Gene Expression Regulation, Bacterial, Humans, Research Support, U.S. Gov't, P.H.S., Culture Media, Feeding Behavior, Ixodes/microbiology/physiology, *Blood, *Temperature, Bacterial Proteins/genetics/*metabolism, Borrelia burgdorferi/genetics/*growth \& development/metabolism, Gene Expression Profiling, Oligonucleotide Array Sequence Analysis/*methods}
}

@article{tobe_vacb_1992,
	title = {{vacB}, a novel chromosomal gene required for expression of virulence genes on the large plasmid of Shigella flexneri},
	volume = {174},
	abstract = {Shigellae, the causative agents of bacillary dysentery, are capable of adhering to and invading epithelial cells and spreading into adjacent cells. A chromosomal mutant of Shigella flexneri 2a {YSH}6000 with reduced invasive capacity was isolated by Tn5 insertion mutagenesis. The linkage of the mutant phenotype to the Tn5 insertion was determined by P1 phage transduction. The site of the Tn5 insertion was assigned to a {NotI} chromosomal restriction map, confirming that the virulence-associated locus, designated {vacB}, is a new locus on the chromosome. In the {vacB} mutant, production of the four plasmid-encoded virulence antigens, {IpaB}, -C, and -D and {VirG}, decreased to a low level compared with that in the wild type. In contrast, levels of transcription of the operons for {virG}, ipa, region-3.4, region-5, {virF}, and {virB} on the large plasmid, as determined by Northern dot blotting, were unaffected in the {vacB} mutant. Furthermore, transcriptional activation of the ipa operon by exploiting a tac promoter could not restore the {vacB} mutant to production of the same levels of the {IpaB}, -C, and -D proteins as those in the wild type, indicating that the {vacB} locus is involved in expression of the vir genes on the large plasmid at the posttranscriptional level. Cloning followed by nucleotide sequencing of the {vacB} region showed it to contain a 2,280-bp open reading frame encoding an 86.9-{kDa} protein located 669 bp downstream from the 3' end of the open reading frame for the {purA} gene. Disruption of the {vacB} gene of other serotypes of Shigella spp. and enteroinvasive Escherichia coli ({EIEC}) resulted in reduced expression of virulence phenotypes, indicating that the {vacB} gene encodes a novel type of virulence-associated gene required for the full expression of the virulence phenotype of Shigella spp. and {EIEC}.},
	pages = {6359--67},
	number = {20},
	journaltitle = {J Bacteriol},
	author = {Tobe, T. and Sasakawa, C. and Okada, N. and Honma, Y. and Yoshikawa, M.},
	date = {1992},
	keywords = {Base Sequence, Support, Non-U.S. Gov't, Amino Acid Sequence, Molecular Sequence Data, Blotting, Western, Plasmids/genetics, Cloning, Molecular, Bacterial Proteins/chemistry/*genetics, Gene Expression Regulation, Bacterial/*genetics, Genes, Bacterial/*genetics, Mutagenesis, Insertional/genetics, Shigella flexneri/*genetics, Virulence/*genetics}
}

@article{tilly_characterization_1998,
	title = {Characterization of circular plasmid dimers in Borrelia burgdorferi},
	volume = {180},
	url = {http://www.ncbi.nlm.nih.gov/entrez/query.fcgi?cmd=Retrieve&db=PubMed&dopt=Citation&list_uids=9791118},
	abstract = {We have inactivated the {ospC}, {oppAIV}, and {guaB} genes on the 26-kb circular plasmid of Borrelia burgdorferi (cp26) by allelic exchange. On several occasions following such transformations, the cp26 of transformants had an aberrant mobility through agarose gels. Characterization of these cp26 molecules showed that the plasmid had dimerized. These dimers were quite stable during either selective or nonselective passage. Subsequent transformations with dimer {DNA} supported the hypothesis that in B. burgdorferi, transforming cp26 {DNA} most likely does not displace the resident homologous plasmid but rather must recombine in order to donate sequences that it carries. These serendipitous findings provide a mechanism for obtaining heterozygous complemented control strains when mutant phenotypes are characterized.},
	pages = {5676--81},
	number = {21},
	journaltitle = {J Bacteriol},
	author = {Tilly, K. and Lubke, L. and Rosa, P.},
	date = {1998},
	keywords = {Gene Expression Regulation, Bacterial, Genes, Bacterial, Alleles, Dimerization, *{DNA}, Bacterial/ultrastructure, *Plasmids/ultrastructure, Borrelia burgdorferi Group/*genetics, Mutagenesis}
}

@article{tilly_infectious_2004,
	title = {Infectious cycle analysis of a Borrelia burgdorferi mutant defective in transport of chitobiose, a tick cuticle component},
	volume = {4},
	url = {http://www.ncbi.nlm.nih.gov/entrez/query.fcgi?cmd=Retrieve&db=PubMed&dopt=Citation&list_uids=15228817},
	abstract = {Chitobiose is the dimer subunit of chitin, a component of tick cuticle and peritrophic matrix, which is not found in mammals. The Borrelia burgdorferi {chbC} gene is required for the use of chitobiose as a source of the essential nutrient N-acetyl glucosamine during growth in vitro. In order to investigate the role of chitobiose transport in the infectious cycle, we constructed isogenic {chbC} mutant and wild-type strains in an infectious B. burgdorferi background and confirmed that the mutants were defective in chitobiose utilization. The defect in the mutants was shown to be in chitobiose transport, consistent with the predicted function of the {ChbC} protein as the membrane component of a phosphotransferase transporter for chitobiose. We then tested whether this locus is also required for any stage of the experimental mouse-tick infectious cycle. We found that both wild-type and mutant bacteria successfully infect both mice and ticks and are transmitted between the two hosts. These results demonstrate that B. burgdorferi growth in vivo is independent of chitobiose transport, even in an environmental niche in which the sugar is likely to be present.},
	pages = {159--68},
	number = {2},
	journaltitle = {Vector Borne Zoonotic Dis},
	author = {Tilly, K. and Grimm, D. and Bueschel, D. M. and Krum, J. G. and Rosa, P.},
	date = {2004},
	keywords = {Mice, Plasmids, Ixodes/*microbiology, Virulence/genetics, Mutation, Animals, Borrelia burgdorferi/*genetics/growth \& development/metabolism, Carrier Proteins/*genetics/metabolism, Disaccharides/*metabolism, {DNA} Primers, {DNA}, Bacterial/analysis, Membrane Transport Proteins/*genetics/metabolism}
}

@article{tilly_rapid_2007,
	title = {Rapid clearance of Lyme disease spirochetes lacking {OspC} from skin},
	volume = {75},
	issn = {0019-9567 (Print)},
	url = {http://www.ncbi.nlm.nih.gov/entrez/query.fcgi?cmd=Retrieve&db=PubMed&dopt=Citation&list_uids=17158906},
	abstract = {We previously demonstrated that Borrelia burgdorferi requires {OspC} to colonize a mammalian host. To delineate this requirement, we analyzed the clearance of {ospC} mutant spirochetes and found that they were eliminated within 48 h. We conclude that B. burgdorferi uses {OspC} to resist innate host defenses immediately after transmission.},
	pages = {1517--9},
	number = {3},
	journaltitle = {Infection and immunity},
	author = {Tilly, K. and Bestor, A. and Jewett, M. W. and Rosa, P.},
	date = {2007},
	keywords = {*Antigens, Bacterial/genetics, *Bacterial Outer Membrane Proteins/genetics, Animals, Borrelia burgdorferi/genetics/*growth \& development/*immunology, Gene Deletion, Immunity, Innate/genetics, Lyme Disease/immunology/*microbiology/transmission, Mice, Mice, Inbred C3H, Skin Diseases, Bacterial/immunology/microbiology/transmission}
}

@article{tilly_ospc-independent_2009,
	title = {{OspC}-independent infection and dissemination by host-adapted Borrelia burgdorferi},
	volume = {77},
	issn = {1098-5522 (Electronic)},
	url = {http://www.ncbi.nlm.nih.gov/entrez/query.fcgi?cmd=Retrieve&db=PubMed&dopt=Citation&list_uids=19398538},
	abstract = {Borrelia burgdorferi {OspC} is required for the spirochete to establish infection in a mammal by tick transmission or needle inoculation. After a brief essential period, the protein no longer is required and the gene can be shut off. Using a system in which spirochetes contain only an unstable wild-type copy of the {ospC} gene, we can obtain mice persistently infected with bacteria lacking {OspC}. We implanted pieces of infected mouse skin subcutaneously in naive mice, using donors carrying wild-type or {ospC} mutant spirochetes, and found that both could infect mice by this method, with similar numbers of wild-type or {ospC} mutant spirochetes disseminated throughout the tissues of recipient mice. Recipient mouse immune responses to tissue transfer-mediated infection with wild-type or {ospC} mutant spirochetes were similar. These experiments demonstrate that mammalian host-adapted spirochetes can infect and disseminate in mice in the absence of {OspC}, thereby circumventing this hallmark of tick-derived or in vitro-grown spirochetes. We propose a model in which {OspC} is one of a succession of functionally equivalent, essential proteins that are synthesized at different stages of mammalian infection. In this model, another protein uniquely present on host-adapted spirochetes performs the same essential function initially fulfilled by {OspC}. The strict temporal control of B. burgdorferi outer surface protein gene expression may reflect immunological constraints rather than distinct functions.},
	pages = {2672--82},
	number = {7},
	journaltitle = {Infection and immunity},
	author = {Tilly, K. and Bestor, A. and Dulebohn, D. P. and Rosa, P. A.},
	date = {2009},
	keywords = {Mice, Models, Biological, Animals, Borrelia burgdorferi/genetics/*pathogenicity, Mice, Inbred C3H, Antigens, Bacterial/genetics/*physiology, Bacterial Outer Membrane Proteins/genetics/*physiology, Borrelia Infections/*microbiology/*transmission, Mice, Inbred C57BL}
}

@article{thomas_dissociation_2001,
	title = {Dissociation of infectivity and pathogenicity in Borrelia burgdorferi},
	volume = {69},
	url = {http://www.ncbi.nlm.nih.gov/cgi-bin/Entrez/referer?http://iai.asm.org/cgi/content/abstract/69/5/3507},
	abstract = {Clonal Borrelia burgdorferi N40 ({cN}40) passaged 75 times in vitro (N40- 75) infects mice but does not cause disease. N40-75 passaged 45 times further in vitro (N40-120) was no longer infectious and lacked genes encoded on linear plasmids 38 and 28-1, among other differences. These data suggest that B. burgdorferi {cN}40, N40-75, and N40-120 have distinct phenotypes that can be used to dissect the genetic elements responsible for pathogenicity and infectivity.},
	pages = {3507--9.},
	number = {5},
	journaltitle = {Infect Immun},
	author = {Thomas, V. and Anguita, J. and Samanta, S. and Rosa, P. A. and Stewart, P. and Barthold, S. W. and Fikrig, E.},
	date = {2001},
	keywords = {Animal, Mice, Support, Non-U.S. Gov't, Support, U.S. Gov't, P.H.S., Plasmids, Borrelia burgdorferi/*genetics/*pathogenicity, Mice, Inbred C3H, Disease Models, Animal, Lyme Disease/etiology}
}

@article{thomas_coinfection_2001,
	title = {Coinfection with Borrelia burgdorferi and the agent of human granulocytic ehrlichiosis alters murine immune responses, pathogen burden, and severity of Lyme arthritis},
	volume = {69},
	url = {http://www.ncbi.nlm.nih.gov/cgi-bin/Entrez/referer?http://iai.asm.org/cgi/content/abstract/69/5/3359},
	abstract = {Lyme disease and human granulocytic ehrlichiosis ({HGE}) are tick-borne illnesses caused by Borrelia burgdorferi and the agent of {HGE}, respectively. We investigated the influence of dual infection with B. burgdorferi and the {HGE} agent on the course of murine Lyme arthritis and granulocytic ehrlichiosis. Coinfection resulted in increased levels of both pathogens and more severe Lyme arthritis compared with those in mice infected with B. burgdorferi alone. The increase in bacterial burden during dual infection was associated with enhanced acquisition of both organisms by larval ticks that were allowed to engorge upon infected mice. Coinfection also resulted in diminished interleukin-12 ({IL}-12), gamma interferon ({IFN}-gamma), and tumor necrosis factor alpha levels and elevated {IL}-6 levels in murine sera. During dual infection, {IFN}-gamma receptor expression on macrophages was also reduced, implying a decrease in phagocyte activation. These results suggest that coinfection of mice with B. burgdorferi and the {HGE} agent modulates host immune responses, resulting in increased bacterial burden, Lyme arthritis, and pathogen transmission to the vector.},
	pages = {3359--71.},
	number = {5},
	journaltitle = {Infect Immun},
	author = {Thomas, V. and Anguita, J. and Barthold, S. W. and Fikrig, E.},
	date = {2001},
	keywords = {Animal, Mice, Support, Non-U.S. Gov't, Support, U.S. Gov't, P.H.S., Antibodies, Bacterial/blood, Mice, {SCID}, Mice, Inbred C3H, Human, Ticks/microbiology, {DNA}, Bacterial/analysis, {CD}40 Ligand/analysis, Cytokines/blood, Ehrlichiosis/complications/*immunology/microbiology, Lyme Disease/complications/*immunology/microbiology, Neutrophils/*microbiology}
}

@article{telford_protection_1993,
	title = {Protection against antigenically variable Borrelia burgdorferi conferred by recombinant vaccines},
	volume = {178},
	url = {http://www.ncbi.nlm.nih.gov/entrez/query.fcgi?cmd=Retrieve&db=PubMed&dopt=Citation&list_uids=8340764},
	abstract = {Due to local variation in the antigenicity of the agent of Lyme disease (Borrelia burgdorferi), a vaccine derived from any one isolate of this spirochete may fail to protect against the heterogeneous population of organisms that may be present in an enzootic focus. Accordingly, we determined whether antigenically variable spirochetes delivered by naturally infected ticks, collected from a site where transmission is intense, may fail to infect mice actively immunized with recombinant glutathione transferase outer surface fusion proteins A or B ({OspA} and {OspB}). Virtually all mice vaccinated by either immunogen appeared not to become infected, as determined by culture or histopathology of their tissues. We conclude that Osp vaccination of mice effectively prevents infection by the agent of Lyme disease in a simulated natural cycle of transmission.},
	pages = {755--8},
	number = {2},
	journaltitle = {J Exp Med},
	author = {Telford, S. R. and Fikrig, E. and Barthold, S. W. and Brunet, L. R. and Spielman, A. and Flavell, R. A.},
	date = {1993},
	keywords = {Mice, Animals, Mice, Inbred C3H, Research Support, Non-U.S. Gov't, Research Support, U.S. Gov't, P.H.S., Female, Ticks/microbiology, *Antigens, Bacterial, *Lipoproteins, Borrelia burgdorferi Group/*immunology, Antigens, Surface/genetics/immunology, Bacterial Outer Membrane Proteins/genetics/immunology, Bacterial Vaccines/*administration \& dosage/immunology, Glutathione Transferase/immunology/metabolism, Lyme Disease/immunology/*prevention \& control, Recombinant Fusion Proteins/immunology, Vaccines, Synthetic}
}

@article{taylor_pas_1999,
	title = {{PAS} domains: internal sensors of oxygen, redox potential, and light},
	volume = {63},
	url = {http://www.ncbi.nlm.nih.gov/entrez/query.fcgi?cmd=Retrieve&db=PubMed&dopt=Citation&list_uids=10357859},
	abstract = {{PAS} domains are newly recognized signaling domains that are widely distributed in proteins from members of the Archaea and Bacteria and from fungi, plants, insects, and vertebrates. They function as input modules in proteins that sense oxygen, redox potential, light, and some other stimuli. Specificity in sensing arises, in part, from different cofactors that may be associated with the {PAS} fold. Transduction of redox signals may be a common mechanistic theme in many different {PAS} domains. {PAS} proteins are always located intracellularly but may monitor the external as well as the internal environment. One way in which prokaryotic {PAS} proteins sense the environment is by detecting changes in the electron transport system. This serves as an early warning system for any reduction in cellular energy levels. Human {PAS} proteins include hypoxia-inducible factors and voltage-sensitive ion channels; other {PAS} proteins are integral components of circadian clocks. Although {PAS} domains were only recently identified, the signaling functions with which they are associated have long been recognized as fundamental properties of living cells.},
	pages = {479--506},
	number = {2},
	journaltitle = {Microbiol Mol Biol Rev},
	author = {Taylor, B. L. and Zhulin, I. B.},
	date = {1999},
	keywords = {Animal, Support, Non-U.S. Gov't, Support, U.S. Gov't, P.H.S., Amino Acid Sequence, Molecular Sequence Data, Human, Comparative Study, Sequence Alignment, *Signal Transduction/physiology, Bacterial Physiology, {DNA}-Binding Proteins/genetics/*physiology, Electron Transport, Eukaryotic Cells/chemistry, Helix-Loop-Helix Motifs/genetics/*physiology, Light, Oxidation-Reduction, Oxygen, Potassium Channels/physiology, Prokaryotic Cells/chemistry, Support, U.S. Gov't, Non-P.H.S.}
}

@article{sung_evidence_2001,
	title = {Evidence for the contribution of point mutations to {vlsE} variation and for apparent constraints on the net accumulation of sequence changes in {vlsE} during infection with Lyme disease spirochetes},
	volume = {183},
	url = {http://www.ncbi.nlm.nih.gov/entrez/query.fcgi?cmd=Retrieve&db=PubMed&dopt=Citation&list_uids=11566983},
	abstract = {In the Lyme disease spirochetes, both the {ospE} and {vlsE} gene families have been demonstrated to undergo sequence variation during infection. To further investigate the mechanisms associated with the generation of vls variation, single-nucleotide polymorphism and subsequent {DNA} sequence analyses were performed on the {vlsE} gene and its paralog, {BBJ}51, a related gene with a frameshift mutation. These analyses focused on a series of postinfection clonal populations obtained from mice infected with Borrelia burgdorferi B31MIpc or its clonal derivative, B31MIc53. {vlsE}, but not {BBJ}51, was found to undergo sequence changes during infection. Consistent with that reported previously (J.-R. Zhang et al., Cell 89:275-285, 1997) many of the sequence changes appear to have arisen through gene conversion events and to be localized to the variable regions of {vlsE}. However, analysis of the {vlsE} nucleotide sequences revealed that some sequence changes were the result of point mutations, as these changes did not have potential contributing sources in the vls cassettes. To determine if sequence changes accumulate in {vlsE} over long-term infection, the {vlsE} genes of clonal populations recovered after 7 months of infection in mice were analyzed. While new sequence changes developed, a significant number of these changes resulted in the restoration of the {vlsE} sequence of the original infecting clone. In addition, we noted that some positions within the variable regions ({VR}) are stable even though the cassettes possess residues that could contribute to sequence variation through gene conversion. These analyses suggest that the total number of amino acid sequence changes that can be maintained by {VlsE} levels off during infection. In summary, in this report we demonstrate that the development of point mutations serves as a second mechanism by which {vlsE} sequence variation can be generated and that the capacity for {vlsE} variation, while still significant, is less than previously postulated.},
	pages = {5855--61},
	number = {20},
	journaltitle = {J Bacteriol},
	author = {Sung, S. Y. and {McDowell}, J. V. and Marconi, R. T.},
	date = {2001},
	keywords = {Lipoproteins/*genetics, Mice, Support, Non-U.S. Gov't, Plasmids, Amino Acid Sequence, Molecular Sequence Data, Animals, Mice, Inbred C3H, Polymerase Chain Reaction, *Bacterial Proteins, Antigens, Bacterial/*genetics, Lyme Disease/*microbiology, Cloning, Molecular, Sequence Analysis, {DNA}, Clone Cells, Borrelia burgdorferi Group/*genetics, *Point Mutation, *Variation (Genetics), Antigens, Surface/*genetics, Time Factors}
}

@article{sung_genetic_1998,
	title = {Genetic divergence and evolutionary instability in {ospE}-related members of the upstream homology box gene family in Borrelia burgdorferi sensu lato complex isolates},
	volume = {66},
	url = {http://www.ncbi.nlm.nih.gov/cgi-bin/Entrez/referer?http://iai.asm.org/cgi/content/full/66/10/4656},
	abstract = {A series of related genes that are flanked at their 5' ends by a conserved upstream sequence element called the upstream homology box ({UHB}) have been identified in Borrelia burgdorferi. These genes have been referred to as the {UHB} or erp gene family. We previously demonstrated that among a limited number of B. burgdorferi isolates, the {UHB} gene family is variable in composition and organization. Prior to this report the {UHB} gene family in other species of the B. burgdorferi sensu lato complex had not been studied, and if this family is important in the pathogenesis or biology of the Lyme disease spirochetes, then a wide distribution among species and isolates of the B. burgdorferi sensu lato complex would be expected. To assess this, we screened for the {UHB} element by Southern hybridization and determined its restriction fragment length polymorphism ({RFLP}) patterns. The {UHB} element was found to be carried by all B. burgdorferi sensu lato complex species tested (B. burgdorferi, B. garinii, B. afzelii, B. japonica, B. valaisiana sp. nov., and B. andersonii), but the {RFLP} patterns varied widely at both the inter- and intraspecies levels. Variation in both the number and size of the hybridizing restriction fragments was evident. {PCR} analyses also revealed the presence of polymorphic, {ospE}-related alleles in many isolates. Sequence analyses identified the molecular basis of the polymorphisms as being primarily insertions and deletions. Sequence variation and the insertions and deletions were found to be clustered in two distinct domains (variable domains 1 and 2). In many isolates variable domain 1 is flanked by direct repeat elements, some as long as 38 bp. Computer analyses of the deduced amino acid sequences encoded within variable domain 1 predict them to be hydrophilic, surface exposed, and antigenic. The analyses conducted here suggest that the {UHB} gene family, as evidenced by the variable {UHB} {RFLP} patterns, is not evolutionarily stable and that the polymorphic {ospE} alleles are derived from a common ancestral gene which has been modified through mutation or recombination events. The characterization of {ospE}-related genes of the {UHB} gene family among B. burgdorferi sensu lato species will prove important in attempts to construct a model for {UHB} gene family organization and in deciphering the role of the {UHB} gene family in the biology and pathogenesis of the Lyme disease spirochetes.},
	pages = {4656--68},
	number = {10},
	journaltitle = {Infect Immun},
	author = {Sung, S. Y. and Lavoie, C. P. and Carlyon, J. A. and Marconi, R. T.},
	date = {1998},
	keywords = {Base Sequence, Support, Non-U.S. Gov't, Support, U.S. Gov't, P.H.S., *Genes, Bacterial, Borrelia burgdorferi/*genetics, Amino Acid Sequence, Molecular Sequence Data, Polymorphism, Restriction Fragment Length, Comparative Study, Sequence Homology, Amino Acid, Sequence Homology, Nucleic Acid, Sequence Analysis, {DNA}, Protein Conformation, *Evolution, Molecular, *Multigene Family, Bacterial Outer Membrane Proteins/*genetics, Conserved Sequence, Gene Dosage}
}

@article{subramanian_comparative_2000,
	title = {Comparative genome analysis of the pathogenic spirochetes Borrelia burgdorferi and Treponema pallidum},
	volume = {68},
	abstract = {A comparative analysis of the predicted protein sequences encoded in the complete genomes of Borrelia burgdorferi and Treponema pallidum provides a number of insights into evolutionary trends and adaptive strategies of the two spirochetes. A measure of orthologous relationships between gene sets, termed the orthology coefficient ({OC}), was developed. The overall {OC} value for the gene sets of the two spirochetes is about 0.43, which means that less than one-half of the genes show readily detectable orthologous relationships. This emphasizes significant divergence between the two spirochetes, apparently driven by different biological niches. Different functional categories of proteins as well as different protein families show a broad distribution of {OC} values, from near 1 (a perfect, one-to-one correspondence) to near 0. The proteins involved in core biological functions, such as genome replication and expression, typically show high {OC} values. In contrast, marked variability is seen among proteins that are involved in specific processes, such as nutrient transport, metabolism, gene-specific transcription regulation, signal transduction, and host response. Differences in the gene complements encoded in the two spirochete genomes suggest active adaptive evolution for their distinct niches. Comparative analysis of the spirochete genomes produced evidence of gene exchanges with other bacteria, archaea, and eukaryotic hosts that seem to have occurred at different points in the evolution of the spirochetes. Examples are presented of the use of sequence profile analysis to predict proteins that are likely to play a role in pathogenesis, including secreted proteins that contain specific protein-protein interaction domains, such as von Willebrand A, {YWTD}, {TPR}, and {PR}1, some of which hitherto have been reported only in eukaryotes. We tentatively reconstruct the likely evolutionary process that has led to the divergence of the two spirochete lineages; this reconstruction seems to point to an ancestral state resembling the symbiotic spirochetes found in insect guts.},
	pages = {1633--48},
	number = {3},
	journaltitle = {Infect Immun},
	author = {Subramanian, G. and Koonin, E. V. and Aravind, L.},
	date = {2000},
	keywords = {Amino Acid Sequence, Molecular Sequence Data, Comparative Study, Signal Transduction, *Genome, Bacterial, Bacterial Proteins/analysis/chemistry, Borrelia burgdorferi/*genetics/metabolism, Cyclic {AMP}/physiology, Evolution, Treponema pallidum/*genetics/metabolism}
}

@article{studholme_biology_2000,
	title = {The biology of enhancer-dependent transcriptional regulation in bacteria: insights from genome sequences},
	volume = {186},
	url = {http://www.ncbi.nlm.nih.gov/entrez/query.fcgi?cmd=Retrieve&db=PubMed&dopt=Citation&list_uids=10779705},
	abstract = {The bacterial transcription factor sigma(N) (sigma-N, sigma-54, {RpoN}) confers upon {RNA} polymerase ({RNAP}) properties distinct from those of the major house-keeping form of {RNAP}, which contains sigma(70) (sigma-70, {RpoD}). Transcription by {RNAP} containing sigma(N) is subject to enhancer-dependent regulation. Far from being an 'oddity' or 'exception to the rule', the occurrence of sigma(N) in the genome sequences of such diverse bacteria as Aquifex aeolicus, Bacillus subtilis, Chlamydia spp. and Borrelia burgdorferi argues for its biological importance. The availability of complete genome sequences of several (eu)bacteria offers an opportunity to extend our understanding of this special form of transcriptional regulation. By scanning their genome sequences, new functions have been predicted for enhancer-dependent transcription in A. aeolicus, Chlamydia trachomatis, Escherichia coli, Treponema pallidum and B. burgdorferi.},
	pages = {1--9},
	number = {1},
	journaltitle = {{FEMS} Microbiol Lett},
	author = {Studholme, D. J. and Buck, M.},
	date = {2000},
	keywords = {*Gene Expression Regulation, Bacterial, Research Support, Non-U.S. Gov't, *Genome, Bacterial, *{DNA}-Binding Proteins, *Transcription, Genetic, Bacteria/*genetics/metabolism, {DNA}-Directed {RNA} Polymerases/genetics/*metabolism, Enhancer Elements (Genetics), Sigma Factor/genetics/*metabolism}
}

@article{stoenner_antigenic_1982,
	title = {Antigenic variation of Borrelia hermsii},
	volume = {156},
	abstract = {At least 24 different serotypes were detected in populations of Borrelia hermsii that originated from a single organism. These serotypes were identified by staining with specific fluoresceinated antisera prepared against cloned populations of living organisms of each type. In the order of decreasing frequency, the 10 types more often encountered were 7, which was clearly dominant, and 2, 17, 24, 13, 2, 1, 21, 11, and 12. Each of the 24 types were shown to change to 7 or more other serotypes. Spirochetemia in mice was persistent, and relapses occurred when the concentration of organisms was sufficient for detection by visual means. After mice were inoculated with a single organism, peak spirochetemia usually occurred on day 4, after which clearance of organisms occurred, and an apparently pure population was replaced by a mixed population consisting of as many as seven variants. These types persisted for 2-3 d before being replaced by other types. Conversions occurred constantly and were independent of relapses. The rate of conversion in mice treated with cyclophosphamide to delay antibody production was comparable to that of controls. Spontaneous conversion was clearly demonstrated in tubes of fortified Kelly's medium inoculated with a single organism of type 7 or 21. 11 different variants appeared in eight cultures of type 21 by the time growth had reached 4 X 10(6)-10(7) organisms/ml. The rate of spontaneous change was estimated to be or approximately 10(-4)-10(-3) per cell per generation.},
	pages = {1297--311},
	number = {5},
	journaltitle = {J Exp Med},
	author = {Stoenner, H. G. and Dodd, T. and Larsen, C.},
	date = {1982},
	keywords = {Borrelia/*immunology, Serotyping, *Antigens, Bacterial, Time Factors, Immunosuppression, Relapsing Fever/*immunology}
}

@article{stock_two-component_2000,
	title = {Two-component signal transduction},
	volume = {69},
	url = {http://www.ncbi.nlm.nih.gov/cgi-bin/Entrez/referer?http://biochem.annualreviews.org/cgi/content/abstract/69/1/183},
	abstract = {Most prokaryotic signal-transduction systems and a few eukaryotic pathways use phosphotransfer schemes involving two conserved components, a histidine protein kinase and a response regulator protein. The histidine protein kinase, which is regulated by environmental stimuli, autophosphorylates at a histidine residue, creating a high-energy phosphoryl group that is subsequently transferred to an aspartate residue in the response regulator protein. Phosphorylation induces a conformational change in the regulatory domain that results in activation of an associated domain that effects the response. The basic scheme is highly adaptable, and numerous variations have provided optimization within specific signaling systems. The domains of two-component proteins are modular and can be integrated into proteins and pathways in a variety of ways, but the core structures and activities are maintained. Thus detailed analyses of a relatively small number of representative proteins provide a foundation for understanding this large family of signaling proteins.},
	pages = {183--215},
	journaltitle = {Annu Rev Biochem},
	author = {Stock, A. M. and Robinson, V. L. and Goudreau, P. N.},
	date = {2000},
	keywords = {Support, Non-U.S. Gov't, Support, U.S. Gov't, P.H.S., Models, Molecular, Anti-Infective Agents/pharmacology, Bacteria/drug effects/metabolism, Bacterial Proteins/chemistry/metabolism, Genome, Phosphorylation, Phosphotransferases/metabolism, Protein Kinases/chemistry/metabolism, Signal Transduction/*physiology}
}

@article{stewart_genome-wide_2004,
	title = {Genome-wide transposon mutagenesis of Borrelia burgdorferi for identification of phenotypic mutants},
	volume = {70},
	url = {http://www.ncbi.nlm.nih.gov/entrez/query.fcgi?cmd=Retrieve&db=PubMed&dopt=Citation&list_uids=15466540},
	abstract = {The spirochete Borrelia burgdorferi is the causative agent of Lyme disease, the leading vector-borne illness in the United States. Many of the genetic factors affecting spirochete morphology and physiology are unknown due to the limited genetic tools available and the large number of open reading frames with unknown functions. By adapting a mariner transposon to function in B. burgdorferi, we have developed a random mutagenesis system that tags the mutated locus for rapid identification. Transposition occurs at saturating levels in B. burgdorferi and appears to be random, targeting both linear and circular replicons. By combining the transposon system with a screen for factors affecting growth rate, mutations were readily identified in genes putatively involved in cell division and chemotaxis and a hypothetical open reading frame involved in outer membrane integrity. The successful adaptation of a mariner transposon to function in B. burgdorferi should aid in identifying virulence factors and novel gene products related to spirochete physiology.},
	pages = {5973--9},
	number = {10},
	journaltitle = {Appl Environ Microbiol},
	author = {Stewart, P. E. and Hoff, J. and Fischer, E. and Krum, J. G. and Rosa, P. A.},
	date = {2004},
	keywords = {Base Sequence, {DNA}, Bacterial/genetics, Virulence/genetics, Mutation, Animals, Phenotype, Humans, Plasmids/genetics, Open Reading Frames, Borrelia burgdorferi/*genetics/growth \&, Cell Division/genetics, development/pathogenicity/physiology, {DNA} Transposable Elements/genetics, Genome, Bacterial, Microscopy, Electron, Scanning, Mutagenesis, Insertional}
}

@article{stewart_conservation_2003,
	title = {Conservation of plasmid maintenance functions between linear and circular plasmids in Borrelia burgdorferi},
	volume = {185},
	url = {http://www.ncbi.nlm.nih.gov/entrez/query.fcgi?cmd=Retrieve&db=PubMed&dopt=Citation&list_uids=12730180},
	abstract = {The Lyme disease agent Borrelia burgdorferi maintains both linear and circular plasmids that appear to be essential for mammalian infection. Recent studies have characterized the circular plasmid regions that confer autonomous replication, but the genetic elements necessary for linear plasmid maintenance have not been experimentally identified. Two vectors derived from linear plasmids lp25 and lp28-1 were constructed and shown to replicate autonomously in B. burgdorferi. These vectors identify internal regions of linear plasmids necessary for autonomous replication in B. burgdorferi. Although derived from linear plasmids, the vectors are maintained in circular form in B. burgdorferi, indicating that plasmid maintenance functions are conserved, regardless of {DNA} form. Finally, derivatives of these vectors indicate that paralogous gene family 49 is apparently not required for either circular or linear plasmid replication.},
	pages = {3202--9},
	number = {10},
	journaltitle = {J Bacteriol},
	author = {Stewart, P. E. and Chaconas, G. and Rosa, P.},
	date = {2003},
	keywords = {Borrelia burgdorferi/*genetics, Virulence/genetics, *{DNA} Replication, {DNA}, Bacterial/physiology, {DNA}, Circular/physiology, Genetic Vectors, Plasmids/chemistry/*genetics/physiology}
}

@article{stevenson_evidence_1998,
	title = {Evidence of past recombination events among the genes encoding the Erp antigens of Borrelia burgdorferi.},
	volume = {144},
	abstract = {A single Borrelia burgdorferi bacterium may contain six or more different 32 kb circular plasmids (cp32s). Although these plasmids are homologous throughout much of their sequences, two loci have been identified at which they can vary significantly. The cp32 plasmids and their relatives each contain two adjacent genes, {orfC} and orf3, that vary in sequence between plasmids found within clones of individual bacteria. The {orfC} gene product is homologous to proteins involved in partitioning of bacterial plasmids, and the differences at this locus between plasmids may account for their compatibility. The {orfC}-orf3 loci are located approximately 5 kb from another variable locus called erp. The {orfC}-orf3 loci were used as physically linked markers to assess genetic rearrangements in the erp loci; this revealed examples of recombination involving both individual genes and entire erp loci. Recombination of the genes encoding the Erp antigens might contribute to the evasion of the mammalian immune response and could play roles in the establishment and persistence of B. burgdorferi infections in mammalian hosts.},
	pages = {1869--79},
	issue = {Pt 7},
	journaltitle = {Microbiology},
	author = {Stevenson, B. and Casjens, S. and Rosa, P.},
	date = {1998}
}

@article{stevenson_borrelia_1998,
	title = {Borrelia burgdorferi erp proteins are immunogenic in mammals infected by tick bite, and their synthesis is inducible in cultured bacteria},
	volume = {66},
	url = {http://www.ncbi.nlm.nih.gov/cgi-bin/Entrez/referer?http://iai.asm.org/cgi/content/full/66/6/2648},
	abstract = {Borrelia burgdorferi, the causative agent of Lyme disease, can contain multiple genes encoding different members of the Erp lipoprotein family. Some arthropod-borne bacteria increase the synthesis of proteins required for transmission or mammalian infection when cultures are shifted from cool, ambient air temperature to a warmer, blood temperature. We found that all of the erp genes known to be encoded by infectious isolate B31 were differentially expressed in culture after a change in temperature, with greater amounts of message being produced by bacteria shifted from 23 to 35 degrees C than in those maintained at 23 degrees C. Mice infected with B31 by tick bite produced antibodies that recognized each of the Erp proteins within 4 weeks of infection, suggesting that the Erp proteins are produced by the bacteria during the early stages of mammalian infection and may play roles in transmission from ticks to mammals. Several of the B31 Erp proteins were also recognized by antibodies from patients with Lyme disease and may prove to be useful antigens for diagnostic testing or as components of a protective vaccine.},
	pages = {2648--2654},
	number = {6},
	journaltitle = {Infect Immun},
	author = {Stevenson, B. and Bono, J. L. and Schwan, T. G. and Rosa, P.},
	date = {1998},
	keywords = {Animal, Gene Expression Regulation, Bacterial, Genes, Bacterial, Temperature, Antibodies, Bacterial/blood, Molecular Sequence Data, Human, Cloning, Molecular, Sequence Analysis, {DNA}, *Bites and Stings, *Ixodes, Antigens, Bacterial/immunology, Borrelia burgdorferi/genetics/*immunology/pathogenicity, Lipoproteins/biosynthesis/genetics/*immunology, Lyme Disease/blood, Peromyscus/microbiology/parasitology, {RNA}, Bacterial/genetics, {RNA}, Messenger/genetics}
}

@article{stevenson_expression_1994,
	title = {Expression and sequence of outer surface protein C among North American isolates of Borrelia burgdorferi},
	volume = {124},
	url = {http://www.ncbi.nlm.nih.gov/entrez/query.fcgi?cmd=Retrieve&db=PubMed&dopt=Citation&list_uids=7851744},
	abstract = {The expression of outer surface protein C ({OspC}) was determined for North American Borrelia burgdorferi isolates {HB}19, {DN}127cl9-2, 25015 and both low and high culture passage B31. A monoclonal antibody detected the presence of {OspC} protein in only two isolates, while polyclonal antiserum identified this protein in all five isolates. The {ospC} gene was cloned and sequenced for isolates {HB}19, {DN}127cl9-2 and 25015, and compared with the published {ospC} sequences of other Lyme disease spirochetes. Both the nucleotide and amino acid sequences were found to vary as much among isolates from the same geographic area as between isolates of different species.},
	pages = {367--72},
	number = {3},
	journaltitle = {{FEMS} Microbiol Lett},
	author = {Stevenson, B. and Barthold, S. W.},
	date = {1994},
	keywords = {Base Sequence, Amino Acid Sequence, Molecular Sequence Data, Humans, Research Support, U.S. Gov't, P.H.S., Borrelia burgdorferi Group/*genetics/immunology, Cloning, Molecular, Antibodies, Bacterial Outer Membrane Proteins/*genetics/immunology/isolation \&, {DNA} Probes, Immunoblotting, North America, purification}
}

@article{steere_vaccination_1998,
	title = {Vaccination against Lyme disease with recombinant Borrelia burgdorferi outer-surface lipoprotein A with adjuvant. Lyme Disease Vaccine Study Group [see comments]},
	volume = {339},
	url = {http://www.ncbi.nlm.nih.gov/cgi-bin/Entrez/referer?http://www.nejm.org/content/scripts/search/page.asp%3fvolume=339&page=209},
	abstract = {{BACKGROUND}: The risk of acquiring Lyme disease is high in areas in which the disease is endemic, and the development of a safe and effective vaccine is therefore important. {METHODS}: We conducted a multicenter, double-blind, randomized trial involving 10,936 subjects who lived in areas of the United States in which Lyme disease is endemic. Participants received an injection of either recombinant Borrelia burgdorferi outer-surface lipoprotein A ({OspA}) with adjuvant or placebo at enrollment and 1 and 12 months later. In cases of suspected Lyme disease, culture of skin lesions, polymerase-chain- reaction testing, or serologic testing was done. Serologic testing was performed 12 and 20 months after study entry to detect asymptomatic infections. {RESULTS}: In the first year, after two injections, 22 subjects in the vaccine group and 43 in the placebo group contracted definite Lyme disease (P=0.009); vaccine efficacy was 49 percent (95 percent confidence interval, 15 to 69 percent). In the second year, after the third injection, 16 vaccine recipients and 66 placebo recipients contracted definite Lyme disease (P0.001); vaccine efficacy was 76 percent (95 percent confidence interval, 58 to 86 percent). The efficacy of the vaccine in preventing asymptomatic infection was 83 percent in the first year and 100 percent in the second year. Injection of the vaccine was associated with mild-to-moderate local or systemic reactions lasting a median of three days. {CONCLUSIONS}: Three injections of vaccine prevented most definite cases of Lyme disease or asymptomatic B. burgdorferi infection.},
	pages = {209--15},
	number = {4},
	journaltitle = {N Engl J Med},
	author = {Steere, A. C. and Sikand, V. K. and Meurice, F. and Parenti, D. L. and Fikrig, E. and Schoen, R. T. and Nowakowski, J. and Schmid, C. H. and Laukamp, S. and Buscarino, C. and Krause, D. S.},
	date = {1998},
	keywords = {Support, Non-U.S. Gov't, Antibodies, Bacterial/blood, Borrelia burgdorferi/*immunology, Female, Male, Adult, Aged, Human, Lyme Disease/immunology/*prevention \& control, *Bacterial Vaccines/administration \& dosage/adverse effects/immunology, *Vaccines, Synthetic/administration \& dosage/adverse effects/immunology, Adjuvants, Immunologic, Adolescence, Antigens, Surface/*immunology, Bacterial Outer Membrane Proteins/*immunology, Double-Blind Method, Immunization Schedule, Middle Age, Treatment Outcome}
}

@article{steere_autoimmune_2001,
	title = {Autoimmune mechanisms in antibiotic treatment-resistant lyme arthritis},
	volume = {16},
	url = {http://www.ncbi.nlm.nih.gov/entrez/query.fcgi?cmd=Retrieve&db=PubMed&dopt=Citation&list_uids=11334491},
	abstract = {In about 10\% of patients with Lyme arthritis in the United States, joint inflammation persists for months or even several years after the apparent eradication of the spirochete, Borrelia burgdorferi, from the joint with antibiotic treatment. We propose a model of molecular mimicry affecting genetically susceptible individuals to explain this treatment-resistant course. The majority of patients with treatment-resistant Lyme arthritis have {HLA}-{DRB}1*0401 or related alleles, and the severity and duration of their arthritis correlate with cellular and humoral immune responses to outer-surface protein A {OspA}) of the spirochete. Using an algorithm, the immunodominant epitope of {OspA} presented by the {DRB}1*0401 molecule was predicted to be located at aa 165-173. In a search of the Genetics Computer Group gene bank, only one human protein was identified, lymphocyte function associated antigen-1 ({hLFA}-1), that had sequence homology with {OspA}(165-173)and predicted binding in the {DRB}1*0401 molecule. Synovial fluid T cells from most patients with treatment-resistant arthritis responded to both {OspA} and {hLFA}-1, whereas those from patients with other forms of chronic inflammatory arthritis did not. Molecular mimicry between a dominant T cell epitope of {OspA} and {hLFA}-1 may be an important factor in the persistence of joint inflammation in genetically susceptible patients with treatment-resistant Lyme arthritis.},
	pages = {263--8},
	number = {3},
	journaltitle = {J Autoimmun},
	author = {Steere, A. C. and Gross, D. and Meyer, A. L. and Huber, B. T.},
	date = {2001},
	keywords = {Humans, Research Support, Non-U.S. Gov't, Research Support, U.S. Gov't, P.H.S., *Lipoproteins, Antigens, Surface/genetics/immunology, Bacterial Outer Membrane Proteins/genetics/immunology, Anti-Bacterial Agents/*therapeutic use, Arthritis, Infectious/drug, Autoantigens/immunology, Autoimmunity/*immunology, Borrelia burgdorferi Group/immunology/pathogenicity, Drug Resistance, Microbial, {HLA}-{DR} Antigens/immunology, {HLA}-{DR}4 Antigen/immunology, Lyme Disease Vaccines/genetics/immunology, Lyme Disease/drug therapy/*immunology/microbiology/physiopathology, Lymphocyte Function-Associated Antigen-1/immunology, therapy/*immunology/microbiology/physiopathology, United States, Variation (Genetics)}
}

@article{steere_lyme_1989,
	title = {Lyme disease},
	volume = {321},
	abstract = {Within the last decade, Lyme borreliosis has emerged as a complex new infection whose distribution is worldwide. The disorder is caused by a recently recognized spirochete, B. burgdorferi, transmitted by ticks of the I. ricinus complex. Certain species of mice are critical in the life cycle of the spirochete, and deer appear to be crucial to the tick. Although the disorder's basic outlines are similar everywhere, there are regional variations in the causative spirochete, animal hosts, and clinical manifestations of the illness. In the United States, Lyme disease commonly begins in summer with a characteristic skin lesion, erythema migrans, accompanied by flu-like or meningitis-like symptoms. Weeks or months later, the patients may have neurologic or cardiac abnormalities, migratory musculoskeletal pain, or arthritis, and more than a year after onset, some patients have chronic joint, skin, or neurologic abnormalities. After the first several weeks of infection, almost all patients have a positive antibody response to the spirochete, and serologic determinations are currently the most practical laboratory aid in diagnosis. Treatment with appropriate antibiotics is usually curative, but longer courses of therapy are often needed later in the illness, and some patients may not respond. [References: 162]},
	pages = {586--96},
	number = {9},
	journaltitle = {New England Journal of Medicine},
	author = {Steere, A. C.},
	date = {1989}
}

@article{stamler_oxidative_1998,
	title = {Oxidative modifications in nitrosative stress},
	volume = {5},
	url = {http://www.ncbi.nlm.nih.gov/entrez/query.fcgi?cmd=Retrieve&db=PubMed&dopt=Citation&list_uids=9546208},
	abstract = {The molecular basis of redox sensitivity in proteins is not well understood. Here we consider a continuum of {NO}- and O2-related modifications of cysteine residues that constitute biological signaling events on the one hand and hallmarks of nitrosative and oxidative stresses on the other.},
	pages = {247--9},
	number = {4},
	journaltitle = {Nat Struct Biol},
	author = {Stamler, J. S. and Hausladen, A.},
	date = {1998},
	keywords = {Support, U.S. Gov't, P.H.S., Human, Oxidation-Reduction, *Cysteine, *Nitric Oxide, *Oxidative Stress, *Oxygen, Glutathione Reductase/chemistry/metabolism, Glutathione/analogs \& derivatives/pharmacology, Nitroso Compounds/*pharmacology, Protein Processing, Post-Translational, Proteins/*chemistry, S-Nitrosoglutathione}
}

@article{speziale_monoclonal_1996,
	title = {A monoclonal antibody enhances ligand binding of fibronectin {MSCRAMM} (adhesin) from Streptococcus dysgalactiae},
	volume = {271},
	url = {http://www.ncbi.nlm.nih.gov/entrez/query.fcgi?cmd=Retrieve&db=PubMed&dopt=Citation&list_uids=8576126},
	abstract = {A monoclonal antibody 3A10, generated from a mouse immunized with the Streptococcus dysgalactiae fibronectin (Fn) binding protein {FnbA}, was isolated, and its effect on ligand binding by the antigen was examined. The epitope for 3A10 was localized to a previously unidentified Fn binding motif (designated An) just N-terminal of the repeat domain which represents the primary ligand binding site on {FnbA}. Fn binding to Au was enhanced by 3A10 rather than inhibited. This effect was demonstrated in two different assays. First, in the presence of 3A10 the Au-containing proteins and synthetic peptide more effectively competed with bacterial cells for binding to Fn. Second, 3A10 dramatically increased the binding of biotin-labeled forms of the Au-containing proteins to Fn immobilized on a blotting membrane. Pure 3A10 {IgG} did not recognize the antigen by itself, and Fn was required for the immunological interaction between the antibody and the epitope. This induction effect of Fn was shown in both Western blot and enzyme-linked immunosorbent assay in which immobilized Au-containing molecules were probed with 3A10 in the presence of varying concentrations of Fn. Specificity analyses of 3A10 revealed that the monoclonal also recognized a ligand binding motif in a Streptococcus pyogenes Fn binding {MSCRAMM} but not the corresponding motifs in two related adhesins from Staphylococcus aureus and S. dysgalactiae. Furthermore, 3A10 stimulated Fn binding by S. pyogenes cells. These results together with subsequent biophysical studies presented in the accompanying paper (House-Pomepeo, K., Xu, Y., Joh, D., Speziale, P., and Hook, M. (1996) J. Biol. Chem. 271, 1379-1384) indicate that the ligand binding sites of Fn binding {MSCRAMMs} have little or no secondary structure. However, on binding to Fn, they appear to undergo a structural rearrangement resulting in a defined structure rich in beta sheet and expressing a ligand-induced binding site for antibodies such as 3A10.},
	pages = {1371--8},
	number = {3},
	journaltitle = {J Biol Chem},
	author = {Speziale, P. and Joh, D. and Visai, L. and Bozzini, S. and House-Pompeo, K. and Lindberg, M. and Hook, M.},
	date = {1996},
	keywords = {Base Sequence, Amino Acid Sequence, Molecular Sequence Data, Animals, Research Support, Non-U.S. Gov't, Research Support, U.S. Gov't, P.H.S., Epitopes/analysis, Polymerase Chain Reaction, Kinetics, Enzyme-Linked Immunosorbent Assay, Comparative Study, Sequence Homology, Amino Acid, {DNA} Primers, Adhesins, Bacterial/*immunology, Antibodies, Monoclonal/*pharmacology, Antibody Specificity, Bacterial Proteins/*immunology/isolation \& purification, Fibronectins/*immunology/isolation \& purification, Mice/immunology, Recombinant Proteins/immunology/isolation \& purification, Staphylococcus aureus/immunology, Streptococcus pyogenes/immunology, Streptococcus/*immunology}
}

@article{sohaskey_extended_1999,
	title = {The extended promoters for two outer membrane lipoprotein genes of Borrelia spp. uniquely include a T-rich region},
	volume = {33},
	abstract = {{OspA} and B proteins of Borrelia burgdorferi and Vmp proteins of Borrelia hermsii are abundant outer membrane lipoproteins, whose expression varies with the environment. The genes for these proteins have the '-35' and '-10' elements of a sigma70-type promoter. Deletions of the promoters for these genes were analysed with a chloramphenicol acetyltransferase ({CAT}) reporter gene and plasmid constructs that were stably maintained in Escherichia coli or transiently transfected into B. burgdorferi. Reporter expression was measured as susceptibility of transformed E. coli cells to chloramphenicol and the {CAT} activity of E. coli and B. burgdorferi lysates in vitro. Presence of the '-10' element was essential for full activity in both B. burgdorferi and E. coli. Upstream of the '-35' elements of the {ospAB} and vmp promoters were tracts with Ts in 16 of 20 positions for B. burgdorferi and 18 of 20 positions for B. hermsii. Deletion of the T-rich region from the {ospAB} or vmp promoter caused a greater reduction of {CAT} activity in B. burgdorferi than in E. coli. The findings indicate that {ospAB} and vmp promoters are extended promoters with two parts: (i) a core region containing typical '-35' and '-10' elements and (ii) a unique T-rich region.},
	pages = {41--51.},
	number = {1},
	journaltitle = {Mol Microbiol},
	author = {Sohaskey, C. D. and Zuckert, W. R. and Barbour, A. G.},
	date = {1999},
	keywords = {Base Sequence, Lipoproteins/*genetics, Support, U.S. Gov't, P.H.S., Species Specificity, Molecular Sequence Data, *Gene Expression Regulation, Bacterial, Sequence Deletion, Binding Sites, Comparative Study, Sequence Alignment, Sequence Homology, Nucleic Acid, Antigens, Surface/*genetics, Bacterial Outer Membrane Proteins/*genetics, Bacterial Proteins/metabolism, Borrelia burgdorferi/genetics, Borrelia/*genetics, Chloramphenicol O-Acetyltransferase/biosynthesis/genetics, {DNA}-Directed {RNA} Polymerase/metabolism, {DNA}, Bacterial/genetics/metabolism, Escherichia coli/genetics, Genes, Reporter, Promoter Regions (Genetics)/*genetics, Recombinant Fusion Proteins/biosynthesis/genetics, Sigma Factor/metabolism, Thymidine/*analysis}
}

@article{sohaskey_analysis_1997,
	title = {Analysis of promoters in Borrelia burgdorferi by use of a transiently expressed reporter gene},
	volume = {179},
	abstract = {A transient chloramphenicol acetyltransferase ({CAT}) expression system was developed for Borrelia burgdorferi. An Escherichia coli vector containing a promoterless Streptococcus agalactiae cat gene was constructed. Promoters for {ospA}, {ospC}, and {flaB} were placed upstream of this cat gene, and {CAT} assays were performed in E. coli from these stably maintained plasmids. The plasmids with putative promoters {ospA} and {flaB} were found to be approximately 20-fold more active than were the plasmids with {ospC} or no promoter. The level of activity correlated well with the resistance to chloramphenicol that each plasmid provided. Next, the nonreplicative plasmid constructs were transformed by electroporation into B. burgdorferi. {CAT} assays were performed by both thin-layer chromatography and the fluor diffusion method. Measurement of {CAT} activity demonstrated that the {ospA} promoter was again about 20- fold more active than the promoterless cat gene. The {flaB} and {ospC} promoters increased the activity seven- and threefold, respectively, over that with the promoterless construct. This simple transient- expression assay was shown to be an effective method to study promoter function in B. burgdorferi in the absence of a well-developed genetic system.},
	pages = {6837--42.},
	number = {21},
	journaltitle = {J Bacteriol},
	author = {Sohaskey, C. D. and Arnold, C. and Barbour, A. G.},
	date = {1997},
	keywords = {Gene Expression Regulation, Bacterial, Genes, Bacterial, Support, U.S. Gov't, P.H.S., Borrelia burgdorferi/*genetics, Molecular Sequence Data, Bacterial Proteins/genetics, Recombinant Fusion Proteins/biosynthesis, Chloramphenicol O-Acetyltransferase/biosynthesis/genetics, Escherichia coli/genetics, Genes, Reporter, *Promoter Regions (Genetics), Antigens, Surface/genetics, Bacterial Outer Membrane Proteins/genetics, Electroporation, Flagellin/genetics, Transfection}
}

@article{smith_evidence_2007,
	title = {Evidence that {RpoS} ({sigmaS}) in Borrelia burgdorferi is controlled directly by {RpoN} (sigma54/{sigmaN})},
	volume = {189},
	url = {http://www.ncbi.nlm.nih.gov/entrez/query.fcgi?cmd=Retrieve&db=PubMed&dopt=Citation&list_uids=17158681},
	abstract = {The alternative sigma factor ({RpoN}-{RpoS}) pathway controls the expression of key virulence factors in Borrelia burgdorferi. However, evidence to support whether {RpoN} controls {rpoS} directly or, perhaps, indirectly via a transactivator has been lacking. Herein we provide biochemical and genetic evidence that {RpoN} directly controls {rpoS} in B. burgdorferi.},
	pages = {2139--44},
	number = {5},
	journaltitle = {J Bacteriol},
	author = {Smith, A. H. and Blevins, J. S. and Bachlani, G. N. and Yang, X. F. and Norgard, M. V.},
	date = {2007},
	keywords = {*Gene Expression Regulation, Bacterial, Antigens, Bacterial/genetics, Bacterial Outer Membrane Proteins/genetics, Bacterial Proteins/*genetics, Base Sequence, Binding Sites, Borrelia burgdorferi/*genetics, Molecular Sequence Data, Mutagenesis, Site-Directed, Promoter Regions (Genetics), {RNA} Polymerase Sigma 54/*physiology, Sigma Factor/*genetics}
}

@article{skare_cloning_1999,
	title = {Cloning and molecular characterization of plasmid-encoded antigens of Borrelia burgdorferi},
	volume = {67},
	url = {http://www.ncbi.nlm.nih.gov/cgi-bin/Entrez/referer?http://iai.asm.org/cgi/content/full/67/9/4407},
	abstract = {Thirteen independent clones that encode Borrelia burgdorferi antigens utilizing antiserum from infection-immune rabbits were identified. The serum was adsorbed against noninfectious B. burgdorferi B31 to enrich for antibodies directed against either infection-associated antigens of B. burgdorferi B31 or proteins preferentially expressed during mammalian infection. The adsorption efficiency of the immune rabbit serum ({IRS}) was assessed by Western immunoblot analysis with protein lysates derived from infectious and noninfectious B. burgdorferi B31. The adsorbed {IRS} was used to screen a B. burgdorferi expression library to identify immunoreactive phage clones. Clones were then expressed in Escherichia coli and subsequently analyzed by Western blotting to determine the molecular mass of the recombinant B. burgdorferi antigens. Southern blot analysis of the 13 clones indicated that 10 contained sequences unique to infectious B. burgdorferi. Nucleotide sequence analysis indicated that the 13 clones were composed of 9 distinct genetic loci and that all of the genes identified were plasmid encoded. Five of the clones carried B. burgdorferi genes previously identified, including those encoding decorin binding proteins A and B ({dbpAB}), a rev homologue present on the 9-kb circular plasmid (cp9), a rev homologue from the 32-kb circular plasmid (cp32-6), {erpM}, and {erpX}. Additionally, four previously uncharacterized loci with no known homologues were identified. One of these unique clones encoded a 451- amino-acid lipoprotein with 21 consecutive, invariant 9-amino-acid repeats near the amino terminus that we have designated {VraA} (for "virulent strain-associated repetitive antigen A"). Since all the antigens identified are recognized by serum from infection immune rabbits, these antigens represent potential vaccine candidates and, based on the identification of {dbpAB} in this screen, may also be involved in pathogenic processes operative in Lyme borreliosis.},
	pages = {4407--17},
	number = {9},
	journaltitle = {Infect Immun},
	author = {Skare, J. T. and Foley, D. M. and Hernandez, S. R. and Moore, D. C. and Blanco, D. R. and Miller, J. N. and Lovett, M. A.},
	date = {1999}
}

@article{sinha_fibronectin-binding_1999,
	title = {Fibronectin-binding protein acts as Staphylococcus aureus invasin via fibronectin bridging to integrin alpha5beta1},
	volume = {1},
	url = {http://www.ncbi.nlm.nih.gov/entrez/query.fcgi?cmd=Retrieve&db=PubMed&dopt=Citation&list_uids=11207545},
	abstract = {The ability of Staphylococcus aureus to invade mammalian cells may explain its capacity to colonize mucosa and to persist in tissues after bacteraemia. To date, the underlying molecular mechanisms of cellular invasion by S. aureus are unknown, despite its high prevalence and difficulties in treatment. Here, we show cellular invasion as a novel function for an S. aureus adhesin, previously implicated solely in attachment. S. aureus, but not S. epidermidis, invaded epithelial 293 cells in a temperature- and F-actin-dependent manner. Formaldehyde-fixed and live bacteria were equally invasive, suggesting that no active bacterial process was involved. All clinical S. aureus isolates analysed, but only a subset of laboratory strains, were invasive. Fibronectin-binding proteins ({FnBPs}) acted as S. aureus invasins, because: (i) {FnBP} deletion mutants of invasive laboratory strains lost invasiveness; (ii) expression of {FnBPs} in noninvasive strains conferred invasiveness; and (iii) the soluble isolated fibronectin-binding domain of {FnBP} (D1-D4) completely blocked invasion. Integrin alpha5beta1 served as host cell receptor, which interacted with staphylococcal {FnBPs} through cellular or soluble fibronectin. {FnBP}-deficient mutants lost invasiveness for epithelial cells, endothelial cells and fibroblasts. Thus, fibronectin-dependent bridging between S. aureus {FnBPs} and host cell integrin alpha5beta1 is a conserved mechanism for S. aureus invasion of human cells. This may prove useful in developing new therapeutic and vaccine strategies for S. aureus infections.},
	pages = {101--17},
	number = {2},
	journaltitle = {Cell Microbiol},
	author = {Sinha, B. and Francois, P. P. and Nusse, O. and Foti, M. and Hartford, O. M. and Vaudaux, P. and Foster, T. J. and Lew, D. P. and Herrmann, M. and Krause, K. H.},
	date = {1999},
	keywords = {Temperature, Humans, Research Support, Non-U.S. Gov't, Blotting, Western, Kinetics, Cell Line, Flow Cytometry, *Adhesins, Bacterial, *Receptors, Vitronectin, Antibiotics, Peptide/pharmacology, Bacterial Proteins/*metabolism, Carrier Proteins/*metabolism, Cell Membrane/*metabolism/ultrastructure, Cell Separation, Cytochalasin D/pharmacology, effects/*metabolism/pathogenicity/ultrastructure, Fibronectins/*metabolism, Fluorescein-5-isothiocyanate/metabolism, Fluorescent Dyes/metabolism, Integrins/*metabolism, Lysostaphin/pharmacology, Nucleic Acid Synthesis Inhibitors/pharmacology, Staphylococcus aureus/drug}
}

@article{singh_molecular_2004,
	title = {Molecular survival strategies of the Lyme disease spirochete Borrelia burgdorferi},
	volume = {4},
	url = {http://www.ncbi.nlm.nih.gov/entrez/query.fcgi?cmd=Retrieve&db=PubMed&dopt=Citation&list_uids=15336225},
	abstract = {Lyme disease is a tick-transmitted disease caused by the spirochete Borrelia burgdorferi. The bacterium adopts different strategies for its survival inside the immunocompetent host from the time of infection until dissemination in different parts of body tissues. The success of this spirochete depends on its ability to colonise the host tissues and counteract the host's defence mechanisms. During this process borrelia seems to maintain its vitality to ensure long-term survival in the host. Borrelia's proteins are encoded by plasmid and chromosomal genes. These genes are differentially regulated and expressed by different environmental factors in ticks as well as in the mammalian host during infection. In addition, antigenic diversity enables the spirochete to escape host defence mechanisms and maintain infection. In this review we focus on the differential expression of proteins and genes, and further molecular mechanisms used by borrelia to maintain its survival in the host. In light of these pathogenetic mechanisms, further studies on spirochete host interaction are needed to understand the complex interplay that finally lead to host autoimmunity.},
	pages = {575--83},
	number = {9},
	journaltitle = {Lancet Infect Dis},
	author = {Singh, S. K. and Girschick, H. J.},
	date = {2004},
	keywords = {Animals, *Gene Expression Regulation, Bacterial, Humans, Research Support, Non-U.S. Gov't, Adaptation, Physiological, Antigen-Antibody Complex/immunology/metabolism, Antigenic Variation, Arachnid Vectors/*microbiology, Bacterial Proteins/genetics/physiology, Borrelia burgdorferi/genetics/immunology/*physiology, Host-Parasite Relations, Lyme Disease/*immunology/*microbiology/transmission, Polymorphism, Genetic, Recombination, Genetic/physiology, Ticks/*microbiology}
}

@article{simon_mouse_1991,
	title = {A mouse model for Borrelia burgdorferi infection: approach to a vaccine against Lyme disease},
	volume = {12},
	abstract = {Lyme disease is the most common vector-transmitted illness in the {USA} and Europe. The pathogen, Borrelia burgdorferi, causes a complex spectrum of disease that affects the skin, joints, nervous system and heart. Patients in the early stages of the disease can often be successfully treated with antibiotics but this becomes less reliable as the disease progresses. The specific immune responses that are detectable in patients with Lyme disease are not sufficient to protect against illness; a vaccine against the infectious agent is, therefore, desirable. In this article Markus M. Simon and colleagues present a mouse model of Borrelia burgdorferi infection. Their work suggests that the outer surface protein A ({OspA}) of Borrelia burgdorferi may be a suitable vaccine candidate. [References: 67]},
	pages = {11--6},
	number = {1},
	journaltitle = {Immunology Today},
	author = {Simon, M. M. and Schaible, U. E. and Wallich, R. and Kramer, M. D.},
	date = {1991}
}

@article{sigal_vaccine_1998,
	title = {A vaccine consisting of recombinant Borrelia burgdorferi outer-surface protein A to prevent Lyme disease. Recombinant Outer-Surface Protein A Lyme Disease Vaccine Study Consortium [see comments] [published erratum appears in N Engl J Med 1998 Aug 20;339(8):571]},
	volume = {339},
	url = {http://www.ncbi.nlm.nih.gov/cgi-bin/Entrez/referer?http://www.nejm.org/content/scripts/search/page.asp%3fvolume=339&page=216},
	abstract = {{BACKGROUND}: Lyme disease is a multisystem inflammatory disease caused by infection with the tick-borne spirochete Borrelia burgdorferi and is the most common vector-borne infection in the United States. We assessed the efficacy of a recombinant vaccine consisting of outer- surface protein A ({OspA}) without adjuvant in subjects at risk for Lyme disease. {METHODS}: For this double-blind trial, 10,305 subjects 18 years of age or older were recruited at 14 sites in areas of the United States where Lyme disease was endemic; the subjects were randomly assigned to receive either placebo (5149 subjects) or 30 microg of {OspA} vaccine (5156 subjects). The first two injections were administered 1 month apart, and 7515 subjects also received a booster dose at 12 months. The subjects were observed for two seasons during which the risk of transmission of Lyme disease was high. The primary end point was the number of new clinically and serologically confirmed cases of Lyme disease. {RESULTS}: The efficacy of the vaccine was 68 percent in the first year of the study in the entire population and 92 percent in the second year among the 3745 subjects who received the third injection. The vaccine was well tolerated. There was a higher incidence of mild, self-limited local and systemic reactions in the vaccine group, but only during the seven days after vaccination. There was no significant increase in the frequency of arthritis or neurologic events in vaccine recipients. {CONCLUSIONS}: In this study, {OspA} vaccine was safe and effective in the prevention of Lyme disease.},
	pages = {216--22},
	number = {4},
	journaltitle = {N Engl J Med},
	author = {Sigal, L. H. and Zahradnik, J. M. and Lavin, P. and Patella, S. J. and Bryant, G. and Haselby, R. and Hilton, E. and Kunkel, M. and Adler-Klein, D. and Doherty, T. and Evans, J. and Molloy, P. J. and Seidner, A. L. and Sabetta, J. R. and Simon, H. J. and Klempner, M. S. and Mays, J. and Marks, D. and Malawista, S. E.},
	date = {1998},
	keywords = {Support, Non-U.S. Gov't, Antibodies, Bacterial/blood, Borrelia burgdorferi/*immunology, Female, Male, Adult, Aged, Aged, 80 and over, Human, Lyme Disease/immunology/*prevention \& control, Adolescence, Antigens, Surface/*immunology, Bacterial Outer Membrane Proteins/*immunology, Double-Blind Method, Immunization Schedule, Middle Age, Treatment Outcome, *Bacterial Vaccines/administration \& dosage/adverse effects, *Vaccines, Synthetic/administration \& dosage/adverse effects}
}

@article{siegemund_assessment_1999,
	title = {Assessment of regional tissue oxygenation},
	volume = {25},
	url = {http://www.ncbi.nlm.nih.gov/entrez/query.fcgi?cmd=Retrieve&db=PubMed&dopt=Citation&list_uids=10551958},
	pages = {1044--60},
	number = {10},
	journaltitle = {Intensive Care Med},
	author = {Siegemund, M. and van Bommel, J. and Ince, C.},
	date = {1999},
	keywords = {Human, Comparative Study, Spectrometry, Fluorescence, Anoxia/*diagnosis/*metabolism, Blood Gas Analysis/instrumentation/methods, Capnography/instrumentation/methods, Carbon Dioxide/*analysis/*blood, Cell Hypoxia/*physiology, Hemoglobins/*analysis, Microcirculation, Monitoring, Physiologic/instrumentation/*methods, Oxygen Consumption/*physiology, Oxygen/*analysis/*blood, Reproducibility of Results, Spectrophotometry/instrumentation/methods, Spectroscopy, Near-Infrared/instrumentation/methods}
}

@article{shi_both_2008,
	title = {Both decorin-binding proteins A and B are critical for the overall virulence of Borrelia burgdorferi},
	volume = {76},
	url = {http://www.ncbi.nlm.nih.gov/entrez/query.fcgi?cmd=Retrieve&db=PubMed&dopt=Citation&list_uids=18195034},
	abstract = {Both decorin-binding proteins ({DbpA} and {DbpB}) of the Lyme disease spirochete Borrelia burgdorferi bind decorin and glycosaminoglycans, two important building blocks of proteoglycans that are abundantly found in the extracellular matrix ({ECM}) and connective tissues as well as on cell surfaces of mammals. As an extracellular pathogen, B. burgdorferi resides primarily in the {ECM} and connective tissues and between host cells during mammalian infection. The interactions of B. burgdorferi with these host ligands mediated by {DbpA} and {DbpB} potentially influence various aspects of infection. Here, we show that both {DbpA} and {DbpB} are critical for the overall virulence of B. burgdorferi in the murine host. Disruption of the {dbpBA} locus led to nearly a 10(4)-fold increase in the 50\% infectious dose ({ID}50). Complementation of the mutant with either {dbpA} or {dbpB} reduced the {ID}50 from over 10(4) to roughly 10(3) organisms. Deletion of the {dbpBA} locus affected colonization in all tissues of infected mice. The lack of {dbpA} alone precluded the pathogen from colonizing the heart tissue, and B. burgdorferi deficient for {DbpB} was recovered only from 42\% of the heart specimens of infected mice. Although B. burgdorferi lacking either {dbpA} or {dbpB} was consistently grown from joint specimens of almost all infected mice, it generated bacterial loads significantly lower than the control. The deficiency in either {DbpA} or {DbpB} did not reduce the bacterial load in skin, but lack of both significantly did. Taken together, the study results indicate that neither {DbpA} nor {DbpB} is essential for mammalian infection but that both are critical for the overall virulence of B. burgdorferi.},
	pages = {1239--46},
	number = {3},
	journaltitle = {Infect Immun},
	author = {Shi, Y. and Xu, Q. and {McShan}, K. and Liang, F. T.},
	date = {2008}
}

@article{shaw_is_2002,
	title = {Is your patient taking the medicine? A simple assay to measure compliance with 5-aminosalicylic acid-containing compounds},
	volume = {16},
	url = {http://www.ncbi.nlm.nih.gov/entrez/query.fcgi?cmd=Retrieve&db=PubMed&dopt=Citation&list_uids=12452937},
	abstract = {{BACKGROUND}: Poor compliance with 5-aminosalicylic acid therapy has been reported amongst patients with inflammatory bowel disease. Currently, there is no easy method to monitor 5-aminosalicylic acid; however, the chemical similarity between 5-aminosalicylic acid and salicylate might provide a solution. {AIM}: To determine the feasibility of using salicylate levels to monitor compliance with 5-aminosalicylic acid medication. {METHODS}: Thirty-six patients with inflammatory bowel disease, taking maintenance 5-aminosalicylic acid, provided either a paired serum and urine sample or an intestinal biopsy. Samples were split into two: half were sent to the hospital biochemistry department for salicylate measurement, and half were analysed for 5-aminosalicylic acid and its metabolite, N-acetyl-5-aminosalicylic acid, using high performance liquid chromatography. Correlation between the results was calculated. {RESULTS}: Serum and urine were available for 25 patients. Serum salicylate was undetectable, but urinary salicylate ranged from 31 to 3254 microg/{mL}. The correlations between urinary salicylate and 5-aminosalicylic acid and N-acetyl-5-aminosalicylic acid were 0.96 (95\% confidence interval, 0.91-0.98) and 0.9 (95\% confidence interval, 0.77-0.96), respectively. Sixteen biopsies were available from 13 patients. The 5-aminosalicylic acid and N-acetyl-5-aminosalicylic acid concentrations were 0.2-657 ng/mg and 1.6-1598 ng/mg, respectively; there was no correlation with bowel salicylate. {CONCLUSIONS}: The close correlation between 5-aminosalicylic acid and salicylate levels offers a simple method to assess compliance with 5-aminosalicylic acid therapy.},
	pages = {2053--9},
	number = {12},
	journaltitle = {Aliment Pharmacol Ther},
	author = {Shaw, I. S. and Jobson, B. A. and Silverman, D. and Ford, J. and Hearing, S. D. and Ball, D. and Johnson, E. and Day, A. and Probert, C. S.},
	date = {2002},
	keywords = {Humans, Biopsy, Reproducibility of Results, *Patient Compliance, Anti-Inflammatory Agents, Non-Steroidal/*administration \&, Chromatography, High Pressure Liquid, dosage/therapeutic use, Feasibility Studies, Inflammatory Bowel Diseases/*drug therapy/metabolism, Intestines/chemistry, Mesalamine/*administration \& dosage/analysis/therapeutic use, Salicylates/analysis/blood/*urine, Self Administration}
}

@article{shang_homologous_2001,
	title = {Homologous and heterologous Borrelia burgdorferi challenge of infection- derived immune rabbits using host-adapted organisms},
	volume = {69},
	url = {http://www.ncbi.nlm.nih.gov/cgi-bin/Entrez/referer?http://iai.asm.org/cgi/content/abstract/69/1/593},
	abstract = {We have recently found that strain B31 infection-immune rabbits are completely protected against homologous challenge with large numbers ({\textgreater}10(6)) of host-adapted Borrelia burgdorferi ({HAB}) (E. S. Shang, C. I. Champion, X. Wu, J. T. Skare, D. B. Blanco, J. N. Miller, and M. A. Lovett, Infect. Immun. 68:4189-4199, 2000). In this study, we have extended these findings to determine whether B31 strain infection- immune rabbits are also protected against heterologous {HAB} challenge. Infection-immune rabbits challenged with large numbers ({\textgreater}10(6)) of homologous {HAB} strain B31 were completely protected from erythema migrans ({EM}) and skin and disseminated infection. In contrast, infection-immune rabbits challenged with heterologous {HAB} strains N40 and Sh-2-82 were completely susceptible to {EM} and skin and disseminated infection; challenge with strain 297 also resulted in {EM} and infection of the skin and viscera, but clearance of infection occurred 3 weeks postchallenge. These findings confirm that immunity elicited in rabbits by B31 strain infection confers complete protection against large-dose homologous {HAB} challenge but not against a heterologous strain.},
	pages = {593--8.},
	number = {1},
	journaltitle = {Infect Immun},
	author = {Shang, E. S. and Wu, X. Y. and Lovett, M. A. and Miller, J. N. and Blanco, D. R.},
	date = {2001},
	keywords = {Animal, Support, U.S. Gov't, P.H.S., Rabbits, Blotting, Western, Polymerase Chain Reaction, Lyme Disease/*immunology, Adaptation, Physiological, Antigens, Surface/*metabolism, Bacterial Outer Membrane Proteins/*metabolism, {DNA} Topoisomerase ({ATP}-Hydrolysing)/genetics, Lyme Disease Vaccines/*immunology}
}

@article{shang_sequence_1997,
	title = {Sequence analysis and characterization of a 40-kilodalton Borrelia hermsii glycerophosphodiester phosphodiesterase homolog},
	volume = {179},
	url = {http://www.ncbi.nlm.nih.gov/entrez/query.fcgi?cmd=Retrieve&db=PubMed&dopt=Citation&list_uids=9079909},
	abstract = {We report the purification, molecular cloning, and characterization of a 40-{kDa} glycerophosphodiester phosphodiesterase homolog from Borrelia hermsii. The 40-{kDa} protein was solubilized from whole organisms with 0.1\% Triton X-100, phase partitioned into the Triton X-114 detergent phase, and purified by fast-performance liquid chromatography ({FPLC}). The gene encoding the 40-{kDa} protein was cloned from a B. hermsii chromosomal {DNA} lambda {EXlox} expression library and identified by using affinity antibodies generated against the purified native protein. The deduced amino acid sequence included a 20-amino-acid signal peptide encoding a putative leader peptidase {II} cleavage site, indicating that the 40-{kDa} protein was a lipoprotein. Based on significant homology (31 to 52\% identity) of the 40-{kDa} protein to glycerophosphodiester phosphodiesterases of Escherichia coli ({GlpQ}), Bacillus subtilis ({GlpQ}), and Haemophilus influenzae (Hpd; protein D), we have designated this B. hermsii 40-{kDa} lipoprotein a glycerophosphodiester phosphodiesterase (Gpd) homolog, the first B. hermsii lipoprotein to have a putative functional assignment. A nonlipidated form of the Gpd homolog was overproduced as a fusion protein in E. coli {BL}21({DE}3)({pLysE}) and was used to immunize rabbits to generate specific antiserum. Immunoblot analysis with anti-Gpd serum recognized recombinant H. influenzae protein D, and conversely, antiserum to H. influenzae protein D recognized recombinant B. hermsii Gpd ({rGpd}), indicating antigenic conservation between these proteins. Antiserum to {rGpd} also identified native Gpd as a constituent of purified outer membrane vesicles prepared from B. hermsii. Screening of other pathogenic spirochetes with anti-{rGpd} serum revealed the presence of antigenically related proteins in Borrelia burgdorferi, Treponema pallidum, and Leptospira kirschneri. Further sequence analysis both upstream and downstream of the Gpd homolog showed additional homologs of glycerol metabolism, including a glycerol-3-phosphate transporter ({GlpT}), a glycerol-3-phosphate dehydrogenase ({GlpD}), and a thioredoxin reductase ({TrxB}).},
	pages = {2238--46},
	number = {7},
	journaltitle = {J Bacteriol},
	author = {Shang, E. S. and Skare, J. T. and Erdjument-Bromage, H. and Blanco, D. R. and Tempst, P. and Miller, J. N. and Lovett, M. A.},
	date = {1997},
	keywords = {Base Sequence, {DNA}, Bacterial/genetics, Species Specificity, Amino Acid Sequence, Molecular Sequence Data, Research Support, U.S. Gov't, P.H.S., Sequence Alignment, Sequence Homology, Amino Acid, Cloning, Molecular, Bacterial Outer Membrane Proteins/genetics, Antigens, Bacterial/genetics, Borrelia/*enzymology/genetics, Cell Compartmentation, Cross Reactions, Electrophoresis, Gel, Two-Dimensional, Escherichia coli/enzymology, Genes, Structural, Bacterial, Haemophilus influenzae/enzymology, Phosphoric Diester Hydrolases/chemistry/*genetics}
}

@article{shang_comparison_2000,
	title = {Comparison of protection in rabbits against host-adapted and cultivated Borrelia burgdorferi following infection-derived immunity or immunization with outer membrane vesicles or outer surface protein A},
	volume = {68},
	url = {http://www.ncbi.nlm.nih.gov/cgi-bin/Entrez/referer?http://iai.asm.org/cgi/content/full/68/7/4189},
	abstract = {In this study, infection-derived immunity in the rabbit model of Lyme disease was compared to immunity following immunization with purified outer membrane vesicles ({OMV}) isolated from Borrelia burgdorferi and recombinant outer surface protein A ({OspA}). Immunization of rabbits with {OMV} isolated from virulent strain B31 and its avirulent derivative B313 (lacking {OspA} and {DbpA}) conferred highly significant protection against intradermal injection with 6 x 10(4) in vitro-cultivated virulent B. burgdorferi. This is the first demonstration of protective immunogenicity induced by {OMV}. While immunization with {OspA} and avirulent B31 {OMV} provided far less protection against this challenge, rabbits with infection-derived immunity were completely protected. Protection against host-adapted B. burgdorferi was assessed by implantation of skin biopsies taken from rabbit erythema migrans (a uniquely rich source of B. burgdorferi in vertebrate tissue) containing up to 10(8) spirochetes. While all of the {OMV}- and {OspA}-immunized rabbits were fully susceptible to skin and disseminated infection, rabbits with infection-derived immunity were completely protected. Analysis of the antibody responses to outer membrane proteins, including {DbpA}, {OspA}, and {OspC}, suggests that the remarkable protection exhibited by the infection-immune rabbits is due to antibodies directed at antigens unique to or markedly up-regulated in host-adapted B. burgdorferi.},
	pages = {4189--99},
	number = {7},
	journaltitle = {Infect Immun},
	author = {Shang, E. S. and Champion, C. I. and Wu, X. Y. and Skare, J. T. and Blanco, D. R. and Miller, J. N. and Lovett, M. A.},
	date = {2000},
	keywords = {Animal, Base Sequence, Support, U.S. Gov't, P.H.S., Antibodies, Bacterial/blood, Down-Regulation (Physiology), Rabbits, Disease Models, Animal, Comparative Study, Adaptation, Physiological, Antigens, Bacterial/genetics/immunology, Antigens, Surface/genetics/*immunology, Bacterial Outer Membrane Proteins/genetics/*immunology, Blood Bactericidal Activity, Borrelia burgdorferi/genetics/*immunology/*pathogenicity, {DNA} Primers/genetics, Immunity, Immunization, Lyme Disease/*immunology/microbiology/*prevention \& control, Skin/microbiology, Virulence/immunology}
}

@article{shanafelt_modulation_1998,
	title = {Modulation of murine Lyme borreliosis by interruption of the B7/{CD}28 T-cell costimulatory pathway},
	volume = {66},
	url = {http://www.ncbi.nlm.nih.gov/entrez/query.fcgi?cmd=Retrieve&db=PubMed&dopt=Citation&list_uids=9423867},
	abstract = {Recent studies have implicated cytokines associated with Th2 cells in the genetic resistance to murine Lyme borreliosis. Because the B7/{CD}28 costimulatory pathway has been shown to influence the differentiation of Th-cell subsets, we investigated the contribution of the B7 molecules {CD}80 and {CD}86 to the Th2 cytokine profile and development of arthritis in {BALB}/c mice infected with Borrelia burgdorferi. Effective blockade of {CD}86/{CD}28 interaction was demonstrated by elimination of interleukin 4 ({IL}-4) and upregulation of gamma interferon ({IFN}-gamma) responses by B. burgdorferi-specific T cells and by reduction of B. burgdorferi-specific immunoglobulin G. Despite the shift toward a Th1 cytokine pattern, which others have associated with disease susceptibility, the severity of arthritis was unchanged. Moreover, combined {CD}80/{CD}86 blockade by using anti-{CD}80 and anti-{CD}86 monoclonal antibodies or {CTLA}-4Ig enhanced {IFN}-gamma production over that seen with {CD}86 blockade alone, yet augmentation of this Th1-associated cytokine did not enhance disease. These results demonstrate that {IL}-4 production by T cells in B. burgdorferi-infected {BALB}/c mice is dependent upon {CD}86/{CD}28 interaction and that this cytokine does not contribute significantly to host resistance to the development of arthritis. In addition, combined {CD}80/{CD}86 blockade resulted in preferential expansion of {IFN}-gamma-producing T cells in B. burgdorferi infection, suggesting that costimulatory pathways other than B7/{CD}28 may contribute to T-cell activation during continuous antigen stimulation. These studies may provide insight into the role of the B7/{CD}28 pathway in other infectious and autoimmune diseases in which deviation of Th cell immune responses occurs and antigen is persistently present.},
	pages = {266--71},
	number = {1},
	journaltitle = {Infect Immun},
	author = {Shanafelt, M. C. and Kang, I. and Barthold, S. W. and Bockenstedt, L. K.},
	date = {1998},
	keywords = {Mice, Mice, Inbred {BALB} C, Animals, Research Support, Non-U.S. Gov't, Research Support, U.S. Gov't, P.H.S., Female, Lyme Disease/*immunology, *Immunoconjugates, Antibodies, Bacterial/metabolism, Antibodies, Blocking/immunology, Antigens, {CD}/*immunology, Antigens, {CD}28/*immunology, Antigens, {CD}80/*immunology, Antigens, Differentiation/immunology, Arthritis, Infectious/*immunology/microbiology, Immunoglobulin G/metabolism, Interferon Type {II}/metabolism, Interleukin-4/metabolism, Lymphocyte Activation, Membrane Glycoproteins/*immunology, Specific Pathogen-Free Organisms, Th1 Cells/immunology/metabolism, Th2 Cells/immunology/metabolism, Up-Regulation}
}

@article{seshu_conservative_2004,
	title = {A conservative amino acid change alters the function of {BosR}, the redox regulator of Borrelia burgdorferi},
	volume = {54},
	url = {http://www.ncbi.nlm.nih.gov/entrez/query.fcgi?cmd=Retrieve&db=PubMed&dopt=Citation&list_uids=15554974},
	abstract = {Borrelia burgdorferi, the aetiologic agent of Lyme disease, modulates gene expression in response to changes imposed by its arthropod vector and mammalian hosts. As reactive oxygen species ({ROS}) are known to vary in these environments, we asked how B. burgdorferi responds to oxidative stress. The B. burgdorferi genome encodes a {PerR} homologue (recently designated {BosR}) that represses the oxidative stress response in other bacteria, suggesting a similar function in B. burgdorferi. When we tested the sensitivity of B. burgdorferi to {ROS}, one clonal non-infectious B. burgdorferi isolate exhibited hypersensitivity to t-butyl hydroperoxide when compared with infectious B. burgdorferi and other non-infectious isolates. Sequence analysis indicated that the hypersensitive non-infectious isolates {bosR} allele contained a single nucleotide substitution, converting an arginine to a lysine ({bosRR}39K). Mutants in {bosRR}39K exhibited an increase in resistance to oxidative stressors when compared with the parental non-infectious strain, suggesting that {BosRR}39K functioned as a repressor. Complementation with {bosRR}39K and {bosR} resulted in differential sensitivity to t-butyl hydroperoxide, indicating that these alleles are functionally distinct. In contrast to {BosR}, {BosRR}39K did not activate transcription of a {napA} promoter-{lacZ} reporter in Escherichia coli nor bind the {napA} promoter/operator domain. However, we found that both {BosR} and {BosRR}39K bound to the putative promoter/operator region of superoxide dismutase ({sodA}). In addition, we determined that cells lacking {BosRR}39K synthesized fourfold greater levels of the decorin binding adhesin {DbpA} suggesting that {BosRR}39K regulates genes unrelated to oxidative stress. Based on these data, we propose that the single amino acid substitution, R39K, dramatically alters the activity of {BosR} by altering its ability to bind {DNA} at target regulatory sequences.},
	pages = {1352--63},
	number = {5},
	journaltitle = {Mol Microbiol},
	author = {Seshu, J. and Boylan, J. A. and Hyde, J. A. and Swingle, K. L. and Gherardini, F. C. and Skare, J. T.},
	date = {2004}
}

@article{seshu_dissolved_2004,
	title = {Dissolved oxygen levels alter gene expression and antigen profiles in Borrelia burgdorferi},
	volume = {72},
	url = {http://www.ncbi.nlm.nih.gov/entrez/query.fcgi?cmd=Retrieve&db=PubMed&dopt=Citation&list_uids=14977964},
	abstract = {The Lyme disease spirochete, Borrelia burgdorferi, encounters many environmental signals as it cycles between the arthropod vector and mammalian hosts, including temperature, {pH}, and other host factors. To test the possibility that dissolved oxygen modulates gene expression in B. burgdorferi, spirochetes were exposed to differential levels of dissolved oxygen, and distinct alterations were observed at both the transcriptional and translational levels. Specifically {NapA}, a Dps/Dpr homologue involved in the oxidative stress response in other bacteria, was reduced when B. burgdorferi was grown under oxygen-limiting conditions. In contrast, several immunoreactive proteins were altered when tested with infection-derived sera from different hosts. Specifically, {OspC}, {DbpA}, and {VlsE} were synthesized at greater levels when cells were grown in limiting oxygen, whereas {VraA} was reduced. The levels of oxygen in the medium did not affect {OspA} production. Real-time reverse transcription-{PCR} analysis of {RNA} isolated from infectious isolates of strains B31 and {cN}40 indicated that the expression of {ospC}, {dbpA}, and {vlsE} increased while {napA} expression decreased under dissolved-oxygen-limiting conditions, whereas {flaB} was not affected. The reverse transcription-{PCR} results corroborated the immunoblot analyses and indicated that the increase in {OspC}, {DbpA}, and {VlsE} was due to regulation at the transcriptional level of the genes encoding these antigens. These results indicate that dissolved oxygen modulates gene expression in B. burgdorferi and imply that the redox environment may be an additional regulatory cue that spirochetes exploit to adapt to the disparate niches that they occupy in nature.},
	pages = {1580--6},
	number = {3},
	journaltitle = {Infect Immun},
	author = {Seshu, J. and Boylan, J. A. and Gherardini, F. C. and Skare, J. T.},
	date = {2004}
}

@article{sellati_treponema_1998,
	title = {Treponema pallidum and Borrelia burgdorferi lipoproteins and synthetic lipopeptides activate monocytic cells via a {CD}14-dependent pathway distinct from that used by lipopolysaccharide},
	volume = {160},
	url = {http://www.ncbi.nlm.nih.gov/entrez/query.fcgi?cmd=Retrieve&db=PubMed&dopt=Citation&list_uids=9605148},
	abstract = {Lipoproteins of Treponema pallidum and Borrelia burgdorferi possess potent proinflammatory properties and, thus, have been implicated as major proinflammatory agonists in syphilis and Lyme disease. Here we used purified B. burgdorferi outer surface protein A ({OspA}) and synthetic lipopeptides corresponding to the N-termini of {OspA} and the 47-{kDa} major lipoprotein immunogen of T. pallidum to clarify the contribution of {CD}14 to monocytic cell activation by spirochetal lipoproteins and lipopeptides. As with {LPS}, mouse anti-human {CD}14 Abs blocked the activation of 1,25-dihydroxyvitamin D3-matured human myelomonocytic {THP}-1 cells by {OspA} and the two lipopeptides. The existence of a {CD}14-dependent pathway was corroborated by using undifferentiated {THP}-1 cells transfected with {CD}14 and peritoneal macrophages from {CD}14-deficient {BALB}/c mice. Unlike {LPS}, cell activation by lipoproteins and lipopeptides was serum independent and was not augmented by exogenous {LPS}-binding protein. Two observations constituted evidence that {LPS} and lipoprotein/lipopeptide signaling proceed via distinct transducing elements downstream of {CD}14: 1) {CHO} cells transfected with {CD}14 were exquisitely sensitive to {LPS} but were lipoprotein/lipopeptide nonresponsive; and 2) substoichiometric amounts of deacylated {LPS} that block {LPS} signaling at a site distal to {CD}14 failed to antagonize activation by lipoproteins and lipopeptides. The combined results demonstrate that spirochetal lipoproteins and lipopeptides use a {CD}14-dependent pathway that differs in at least two fundamental respects from the well-characterized {LPS} recognition pathway.},
	pages = {5455--64},
	number = {11},
	journaltitle = {J Immunol},
	author = {Sellati, T. J. and Bouis, D. A. and Kitchens, R. L. and Darveau, R. P. and Pugin, J. and Ulevitch, R. J. and Gangloff, S. C. and Goyert, S. M. and Norgard, M. V. and Radolf, J. D.},
	date = {1998},
	keywords = {Mice, Mice, Inbred {BALB} C, Animals, Humans, Mice, Knockout, Research Support, Non-U.S. Gov't, Research Support, U.S. Gov't, P.H.S., Female, Cell Line, Borrelia burgdorferi Group/*immunology, *Acute-Phase Proteins, *Membrane Glycoproteins, Antibodies, Blocking/pharmacology, Antigens, {CD}14/biosynthesis/immunology/*physiology, Bacterial Proteins/pharmacology, Carrier Proteins/blood/physiology, Cell Differentiation/drug effects, Cholecalciferol/pharmacology, Immune Sera/pharmacology, Immunosuppressive Agents/pharmacology, Interleukin-8/secretion, Lipopolysaccharides/blood/metabolism/*pharmacology, Lipoproteins/blood/*immunology/pharmacology, Macrophage Activation/drug effects, Membrane Proteins/immunology, Monocytes/*immunology/metabolism/secretion, Peptides/chemical synthesis/*immunology/pharmacology, Signal Transduction/immunology, Treponema pallidum/*immunology}
}

@article{seinost_infection_1999,
	title = {Infection with multiple strains of Borrelia burgdorferi sensu stricto in patients with Lyme disease},
	volume = {135},
	url = {http://www.ncbi.nlm.nih.gov/entrez/query.fcgi?cmd=Retrieve&db=PubMed&dopt=Citation&list_uids=10566830},
	abstract = {{OBJECTIVE}: To assess human skin biopsy specimens from erythema migrans lesions for the presence of infection with multiple strains of the Lyme disease spirochete, Borrelia burgdorferi. {DESIGN}: Skin biopsy specimens were obtained prospectively from patients with erythema migrans. To determine allelic differences and strain identification of B burgdorferi, the biopsy specimens were analyzed by cold single-strand conformation polymorphism of an amplified fragment of the outer surface protein C ({ospC}) gene. Further single-strand conformation polymorphism patterns of amplified {ospC} genes from culture isolates were compared with polymerase chain reaction products obtained directly from erythema migrans biopsy specimens. {SETTING}: A private dermatology office and a university medical center outpatient department. {PATIENTS}: Sixteen patients presenting with erythema migrans. {RESULTS}: Two of the 16 patients in this cohort were infected with 2 B burgdorferi sensu stricto strains, as evidenced by 2 {ospC} alleles in their skin biopsy results. {CONCLUSION}: This is the first documented description of the existence of more than a single strain of B burgdorferi sensu stricto in a human specimen.},
	pages = {1329--33},
	number = {11},
	journaltitle = {Arch Dermatol},
	author = {Seinost, G. and Golde, W. T. and Berger, B. W. and Dunn, J. J. and Qiu, D. and Dunkin, D. S. and Dykhuizen, D. E. and Luft, B. J. and Dattwyler, R. J.},
	date = {1999},
	keywords = {Gene Expression Regulation, Bacterial, Humans, Research Support, Non-U.S. Gov't, Biopsy, Polymerase Chain Reaction, Adult, Comparative Study, Lyme Disease/*microbiology, Alleles, *Antigens, Bacterial, {DNA}, Bacterial/analysis/genetics, Sequence Analysis, {DNA}, Bacterial Outer Membrane Proteins/genetics, Skin/microbiology, *Borrelia burgdorferi, Borrelia burgdorferi Group/*classification/genetics, Cohort Studies, Erythema Chronicum Migrans/*microbiology, Polymorphism, Single-Stranded Conformational, Prospective Studies}
}

@article{seifert_genetic_1988,
	title = {Genetic mechanisms of bacterial antigenic variation},
	volume = {52},
	pages = {327--36},
	number = {3},
	journaltitle = {Microbiol Rev},
	author = {Seifert, H. S. and So, M.},
	date = {1988},
	keywords = {Amino Acid Sequence, Molecular Sequence Data, Gene Expression Regulation, Antigens, Bacterial/*genetics, Bacterial Outer Membrane Proteins/genetics, *Antigenic Variation, Fimbriae, Bacterial/immunology}
}

@article{seifert_questions_1996,
	title = {Questions about gonococcal pilus phase- and antigenic variation},
	volume = {21},
	abstract = {Pathogenic organisms inhabit one of several defined locations within a host where temperature, {pH}, and nutrients are relatively constant. While the microorganism must adapt to different environments within the host, the host immune system is the most formidable predator that can limit the growth of a pathogen. Neisseria gonorrhoeae (the gonococcus, Gc) is the causative agent of gonorrhoea, and has evolved several systems for varying the antigenicity of different surface antigens, presumably to help evade the effects of the human immune system. The On/Off/On phase variation of surface structure expression also alters the antigenic characteristics of the bacterial cell surface. Antigenic variation of the major subunit of the pilus, pilin, occurs by unidirectional, homologous recombination between a silent locus and the expression locus. The silent loci lie from 1 to 900 kb from the expression locus in the chromosome yet all can donate their sequences to the expression locus. The genetic composition of the pilin loci of two Gc strains has been elucidated, and the types of changes that lead to altered forms of the pilus have been extensively characterized. However, little is known about the precise molecular mechanisms used to allow high-frequency, non-reciprocal, chromosomal recombination between pilin loci or about what regulates the process of maintaining chromosome fidelity.},
	pages = {433--40},
	number = {3},
	journaltitle = {Mol Microbiol},
	author = {Seifert, H. S.},
	date = {1996},
	keywords = {Support, U.S. Gov't, P.H.S., Human, Antigenic Variation/*immunology, Antigens, Bacterial/*immunology, Bacterial Adhesion, Bacterial Outer Membrane Proteins/immunology, Fimbriae, Bacterial/*immunology, Gonorrhea/microbiology, Neisseria gonorrhoeae/*immunology, Pili, Sex/*immunology}
}

@article{scopio_subcellular_1994,
	title = {Subcellular localization and chaperone activities of Borrelia burgdorferi Hsp60 and Hsp70},
	volume = {176},
	abstract = {Subcellular locations and chaperone functions of Hsp60 and Hsp70 with flagellin were investigated in Borrelia burgdorferi. Sodium dodecyl sulfate-polyacrylamide gel electrophoresis and Western blot (immunoblot) analysis of fractionated cells showed Hsp60 to be present in the soluble fractions and the Triton X-100 detergent-soluble membrane fraction at growth temperatures ranging from 20 to 37 degrees C. The relative amount of Hsp60 associated with the membrane increased with growth temperature. Hsp70 was found in soluble fractions at growth temperatures between 28 and 37 degrees C, but at 20 degrees C it was also present in the Triton X-100-insoluble membrane fraction. Immunoelectron microscopy revealed that the majority of Hsp60 was localized in the cytoplasm but a detectable fraction (approximately 30\%) was associated with the cell envelope. The chaperone functions of Hsp60 and Hsp70 were analyzed by immunoprecipitation of [35S]methionine-labeled cell lysates under nondenaturing conditions in the presence or absence of {ATP}. Hsp70 was found to bind flagellin at all temperatures tested between 33 and 41 degrees C. This association could be decreased with {ATP} when cells had been incubated at 41 degrees C during radioactive labeling but not at lower temperatures. Both flagellin and Hsp70 were found to associate with Hsp60, forming a complex of the three proteins. Hsp70 association with this complex could be decreased with {ATP}, but flagellin binding to Hsp60 was {ATP} independent at all temperatures studied. Both Hsp70 and flagellin were inaccessible to monoclonal antibodies against them when bound to Hsp60. These studies suggest that in B. burgdorferi, a major function of Hsp60 and Hsp70 is in the molecular processing of flagellin.},
	pages = {6449--56},
	number = {21},
	journaltitle = {J Bacteriol},
	author = {Scopio, A. and Johnson, P. and Laquerre, A. and Nelson, D. R.},
	date = {1994},
	keywords = {Support, Non-U.S. Gov't, Blotting, Western, Comparative Study, Protein Binding, *Protein Processing, Post-Translational, Adenosine Triphosphate/metabolism, Borrelia burgdorferi/*metabolism/ultrastructure, Cell Fractionation, Chaperonin 60/immunology/*metabolism, Flagellin/*metabolism, Gold Colloid, Heat, Heat-Shock Proteins 70/immunology/*metabolism, Microscopy, Immunoelectron, Precipitin Tests}
}

@article{schwarz-linek_pathogenic_2003,
	title = {Pathogenic bacteria attach to human fibronectin through a tandem beta-zipper},
	volume = {423},
	url = {http://www.ncbi.nlm.nih.gov/entrez/query.fcgi?cmd=Retrieve&db=PubMed&dopt=Citation&list_uids=12736686},
	abstract = {Staphylococcus aureus and Streptococcus pyogenes, two important human pathogens, target host fibronectin (Fn) in their adhesion to and invasion of host cells. Fibronectin-binding proteins ({FnBPs}), anchored in the bacterial cell wall, have multiple Fn-binding repeats in an unfolded region of the protein. The bacterium-binding site in the amino-terminal domain (1-5F1) of Fn contains five sequential Fn type 1 (F1) modules. Here we show the structure of a streptococcal (S. dysgalactiae) {FnBP} peptide (B3) in complex with the module pair 1F12F1. This identifies 1F1- and 2F1-binding motifs in B3 that form additional antiparallel beta-strands on sequential F1 modules-the first example of a tandem beta-zipper. Sequence analyses of larger regions of {FnBPs} from S. pyogenes and S. aureus reveal a repeating pattern of F1-binding motifs that match the pattern of F1 modules in 1-5F1 of Fn. In the process of Fn-mediated invasion of host cells, therefore, the bacterial proteins seem to exploit the modular structure of Fn by forming extended tandem beta-zippers. This work is a vital step forward in explaining the full mechanism of the integrin-dependent {FnBP}-mediated invasion of host cells.},
	pages = {177--81},
	number = {6936},
	journaltitle = {Nature},
	author = {Schwarz-Linek, U. and Werner, J. M. and Pickford, A. R. and Gurusiddappa, S. and Kim, J. H. and Pilka, E. S. and Briggs, J. A. and Gough, T. S. and Hook, M. and Campbell, I. D. and Potts, J. R.},
	date = {2003},
	keywords = {Amino Acid Sequence, Molecular Sequence Data, Humans, Research Support, Non-U.S. Gov't, Binding Sites, Models, Molecular, Protein Binding, Protein Structure, Secondary, *Bacterial Adhesion, Amino Acid Motifs, Fibronectins/*chemistry/*metabolism, Nuclear Magnetic Resonance, Biomolecular, Staphylococcus aureus/*chemistry/*metabolism/pathogenicity, Streptococcus pyogenes/*chemistry/*metabolism/pathogenicity}
}

@article{schwarz-linek_high_2004,
	title = {High affinity streptococcal binding to human fibronectin requires specific recognition of sequential F1 modules},
	volume = {279},
	url = {http://www.ncbi.nlm.nih.gov/entrez/query.fcgi?cmd=Retrieve&db=PubMed&dopt=Citation&list_uids=15247227},
	abstract = {Fibronectin (Fn) binding by the Streptococcus pyogenes protein {SfbI} has been shown to trigger integrin-dependent internalization of this pathogen by human epithelial and endothelial cells. Here, using nuclear magnetic resonance spectroscopy and isothermal titration calorimetry in a dissection approach, the basis for the specificity and high affinity of the interaction between the N-terminal domain of Fn and {SfbI} is revealed. Each of the five Fn type 1 modules is directly involved in the interaction and is recognized by short consecutive motifs within the repeat region of {SfbI}. Crucially, these motifs must be combined in the correct order to form a high affinity ligand for the N-terminal domain of Fn.},
	pages = {39017--25},
	number = {37},
	journaltitle = {J Biol Chem},
	author = {Schwarz-Linek, U. and Pilka, E. S. and Pickford, A. R. and Kim, J. H. and Hook, M. and Campbell, I. D. and Potts, J. R.},
	date = {2004},
	keywords = {Hydrogen-Ion Concentration, Amino Acid Sequence, Molecular Sequence Data, Humans, Research Support, Non-U.S. Gov't, Kinetics, Binding, Competitive, Sequence Homology, Amino Acid, Models, Molecular, Protein Binding, Protein Structure, Tertiary, Time Factors, Amino Acid Motifs, Calorimetry, Cell Nucleus/metabolism, Fibronectins/chemistry/*metabolism, Ligands, Magnetic Resonance Spectroscopy, Peptides/chemistry, Pichia/metabolism, Recombinant Proteins/chemistry, Streptococcus/*metabolism, Thermodynamics}
}

@article{schwan_changes_1988,
	title = {Changes in infectivity and plasmid profile of the Lyme disease spirochete, Borrelia burgdorferi, as a result of in vitro cultivation},
	volume = {56},
	abstract = {In vitro cultivation of Borrelia burgdorferi, the etiologic agent of Lyme spirochetosis, allows for the isolation and growth of this bacterium from infected tissues. However, continuous cultivation in modified Kelly medium causes a reduction in the number of detectable plasmids and the loss of infectivity in the white-footed mouse, Peromyscus leucopus. In an unpassaged culture of B. burgdorferi, nine plasmids were present, including seven linear plasmids ranging in size from 49 to 16 kilobases (kb) and two circular plasmids of 27 and 7.6 kb. The 7.6-kb circular and 22-kb linear plasmids were no longer detectable in spirochetes noninfective in white-footed mice, suggesting that a gene(s) encoding for factors responsible for infection may be present on one or more of these extrachromosomal elements. Furthermore, changes in spirochetal proteins and lipopolysaccharide-like material were observed also during early cultivation and may be related to loss of infectivity.},
	pages = {1831--6},
	number = {8},
	journaltitle = {Infect Immun},
	author = {Schwan, T. G. and Burgdorfer, W. and Garon, C. F.},
	date = {1988},
	keywords = {Animal, Mice, Plasmids, Lyme Disease/*microbiology, {DNA}, Bacterial/analysis, Bacterial Outer Membrane Proteins/analysis, Borrelia/analysis/*genetics, Cells, Cultured, Molecular Weight}
}

@article{schwan_glycerol-3-phosphate_2003,
	title = {Glycerol-3-phosphate acquisition in spirochetes: distribution and biological activity of glycerophosphodiester phosphodiesterase ({GlpQ}) among Borrelia species},
	volume = {185},
	url = {http://www.ncbi.nlm.nih.gov/entrez/query.fcgi?cmd=Retrieve&db=PubMed&dopt=Citation&list_uids=12562805},
	abstract = {Relapsing-fever spirochetes achieve high cell densities ({\textgreater}10(8)/ml) in their host's blood, while Lyme disease spirochetes do not ({\textless}10(5)/ml). This striking contrast in pathogenicity of these two groups of bacteria suggests a fundamental difference in their ability to either exploit or survive in blood. Borrelia hermsii, a tick-borne relapsing-fever spirochete, contains orthologs to {glpQ} and {glpT}, genes that encode glycerophosphodiester phosphodiesterase ({GlpQ}) and glycerol-3-phosphate transporter ({GlpT}), respectively. In other bacteria, {GlpQ} hydrolyzes deacylated phospholipids to glycerol-3-phosphate (G3P) while {GlpT} transports G3P into the cytoplasm. Enzyme assays on 17 isolates of borreliae demonstrated {GlpQ} activity in relapsing-fever spirochetes but not in Lyme disease spirochetes. Southern blots demonstrated {glpQ} and {glpT} in all relapsing-fever spirochetes but not in the Lyme disease group. A Lyme disease spirochete, Borrelia burgdorferi, that was transformed with a shuttle vector containing {glpTQ} from B. hermsii produced active enzyme, which demonstrated the association of {glpQ} with the hydrolysis of phospholipids. Sequence analysis of B. hermsii identified {glpF}, {glpK}, and {glpA}, which encode the glycerol facilitator, glycerol kinase, and glycerol-3-phosphate dehydrogenase, respectively, all of which are present in B. burgdorferi. All spirochetes examined had {gpsA}, which encodes the enzyme that reduces dihydroxyacetone phosphate ({DHAP}) to G3P. Consequently, three pathways for the acquisition of G3P exist among borreliae: (i) hydrolysis of deacylated phospholipids, (ii) reduction of {DHAP}, and (iii) uptake and phosphorylation of glycerol. The unique ability of relapsing-fever spirochetes to hydrolyze phospholipids may contribute to their higher cell densities in blood than those of Lyme disease spirochetes.},
	pages = {1346--56},
	number = {4},
	journaltitle = {J Bacteriol},
	author = {Schwan, T. G. and Battisti, J. M. and Porcella, S. F. and Raffel, S. J. and Schrumpf, M. E. and Fischer, E. R. and Carroll, J. A. and Stewart, P. E. and Rosa, P. and Somerville, G. A.},
	date = {2003},
	keywords = {Mice, Molecular Sequence Data, Animals, Humans, Blotting, Southern, Male, Sequence Analysis, {DNA}, Microscopy, Electron, Immunization, Bacterial Proteins/genetics/immunology/*metabolism, Borrelia burgdorferi/enzymology/immunology/pathogenicity, Borrelia Infections/microbiology/prevention \& control, Borrelia/*classification/*enzymology/immunology/pathogenicity, Chickens, Glycerophosphates/*metabolism, Phosphoric Diester Hydrolases/genetics/immunology/*metabolism}
}

@article{schwan_ticks_1996,
	title = {Ticks and Borrelia: model systems for investigating pathogen-arthropod interactions},
	volume = {5},
	abstract = {Blood-feeding arthropods transmit numerous types of infectious agent and parasite that have a tremendous impact on human health and mortality throughout the world. These vector-borne pathogens display a wide array of evolutionary patterns that allow them to infect and to be successfully transmitted by ticks, mites, and hematophagous insects. The vector's method of feeding, type of development, and host preference are also critical factors for the transfer of zoonotic agents from wild animal reservoirs to susceptible humans. Ticks are obligate blood-feeders in all life stages and biologically transmit many infectious agents. In North America, two ticks that are involved in the maintenance and transmission of pathogenic spirochetes include Ixodes scapularis (family Ixodidae) and Ornithodoros hermsi (family Argasidae). These ticks are the respective vectors of the Lyme disease spirochete Borrelia burgdorferi and a relapsing fever spirochete, Borrelia hermsii. Little is known concerning how these and related species of Borrelia adapt to successfully alternate between warm-blooded vertebrates and ticks; however, the possibility that borrelial surface proteins are differentially expressed in their different hosts is an exciting area of current research. [References: 120]},
	pages = {167--81},
	number = {3},
	journaltitle = {Infectious Agents \& Disease},
	author = {Schwan, T. G.},
	date = {1996}
}

@article{schutzer_simultaneous_1997,
	title = {Simultaneous expression of Borrelia {OspA} and {OspC} and {IgM} response in cerebrospinal fluid in early neurologic Lyme disease},
	volume = {100},
	url = {http://www.ncbi.nlm.nih.gov/entrez/query.fcgi?cmd=Retrieve&db=PubMed&dopt=Citation&list_uids=9259573},
	abstract = {Lyme disease is the major tick-borne disease, caused by Borrelia burgdorferi (Bb). Neurological involvement is common in all stages. In vivo expression of Bb antigens (Ags) and the immune response to them has not been well investigated in the cerebrospinal fluid ({CSF}). Upregulation of outer surface protein (Osp) C and concomitant downregulation of {OspA} before tick inoculation of the spirochete has been reported in skin and blood in animals. {CSF} {OspA} Ag in early disease suggests otherwise in {CSF}. Early Ag expression and {IgM} response in human {CSF} was investigated here. Paired {CSF} and serum was collected from 16 early, predominantly erythema migrans Lyme disease patients with neurologic problems, 13 late Lyme disease patients, and 19 other neurologic disease ({OND}) controls. Samples were examined for {IgM} reactivity to recombinant Bb-specific Osps using {ELISA} and immunoblot. Of 12 early Lyme disease patients with neurologic involvement with both {CSF} and serum {IgM} against {OspC}, 7 (58\%) had {IgM} to {OspA} (n = 5) or {OspB} (n = 2) that was restricted to the {CSF}, not serum. Overall, 12 of 16 (75\%) of these early Lyme disease patients with neurologic involvement had {CSF} and serum {IgM} against {OspC}. Only 3 of 13 (23\%) late Lyme disease patients and none of 19 {OND} controls had {CSF} {IgM} directed against {OspC}. In conclusion, in {CSF}, {OspC} and {OspA} can be coexpressed, and {IgM} response to them occurs in early Lyme disease patients with neurologic involvement. This biologic finding may also provide a discriminating marker for {CNS} infection in Lyme disease.},
	pages = {763--7},
	number = {4},
	journaltitle = {J Clin Invest},
	author = {Schutzer, S. E. and Coyle, P. K. and Krupp, L. B. and Deng, Z. and Belman, A. L. and Dattwyler, R. and Luft, B. J.},
	date = {1997},
	keywords = {Humans, Research Support, Non-U.S. Gov't, Research Support, U.S. Gov't, P.H.S., Adult, Aged, Enzyme-Linked Immunosorbent Assay, Middle Aged, *Antigens, Bacterial, *Lipoproteins, Immunoblotting, Adolescent, Antigens, Surface/*cerebrospinal fluid/immunology, Bacterial Outer Membrane Proteins/*cerebrospinal fluid/immunology, Biological Markers/cerebrospinal fluid, Borrelia burgdorferi Group/immunology/metabolism, Child, Gene Expression Regulation, Viral, Immunoglobulin M/blood/*cerebrospinal fluid, Lyme Disease/*cerebrospinal fluid/diagnosis}
}

@article{schutzer_diagnosing_1992,
	title = {Diagnosing Lyme disease},
	volume = {45},
	abstract = {The incidence of Lyme disease is increasing, and the disease is spreading geographically. Prompt diagnosis requires recognition of characteristic signs and symptoms of infection with the spirochete Borrelia burgdorferi. In more than half of cases, erythema migrans is the earliest sign of Lyme disease. Although less frequently seen than erythema migrans, peripheral neuropathy of the seventh cranial nerve is another important sign. Tests for Lyme disease await refinement, but laboratory evaluation can be helpful when Lyme disease is suspected. [References: 13]},
	pages = {2151--6},
	number = {5},
	journaltitle = {American Family Physician},
	author = {Schutzer, S. E.},
	date = {1992}
}

@article{schulze_borrelia_2006,
	title = {Borrelia burgdorferi lipoproteins are secreted to the outer surface by default},
	volume = {59},
	url = {http://www.ncbi.nlm.nih.gov/entrez/query.fcgi?cmd=Retrieve&db=PubMed&dopt=Citation&list_uids=16468989},
	abstract = {Borrelia spirochaetes are unique among diderm bacteria in their abundance of surface-displayed lipoproteins, some of which play important roles in the pathogenesis of Lyme disease and relapsing fever. To identify the lipoprotein-sorting signals in Borrelia burgdorferi, we generated chimeras between the outer surface lipoprotein {OspA}, the periplasmic oligopeptide-binding lipoprotein {OppAIV} and {mRFP}1, a monomeric red fluorescent reporter protein. Localization of {OspA} and {OppAIV} point mutants showed that Borrelia lipoproteins do not follow the '+2' sorting rule which targets lipoproteins to the cytoplasmic or outer membrane of Gram-negative bacteria via the Lol pathway. Fusions of {mRFP}1 to short N-terminal lipopeptides of {OspA}, and surprisingly {OppAIV}, were targeted to the spirochaetal surface. Mutagenesis of the {OspA} N-terminus defined less than five N-terminal amino acids as the minimal secretion-facilitating signal. With the exception of negative charges, which can act as partial subsurface retention signals in certain peptide contexts, lipoprotein secretion occurs independent of N-terminal sequence. Together, these data indicate that Borrelia lipoproteins are targeted to the bacterial surface by default, but can be retained in the periplasm by sequence-specific signals.},
	pages = {1473--84},
	number = {5},
	journaltitle = {Mol Microbiol},
	author = {Schulze, R. J. and Zuckert, W. R.},
	date = {2006},
	keywords = {Amino Acid Sequence, Molecular Sequence Data, Mutation, Antigens, Surface/genetics, Bacterial Outer Membrane Proteins/genetics/secretion, Bacterial Proteins/genetics/*secretion, Bacterial Vaccines, Borrelia burgdorferi/*metabolism, Carrier Proteins/genetics/secretion, Cell Membrane/*metabolism, Lipoproteins/genetics/*secretion, Luminescent Proteins/genetics/metabolism, Protein Sorting Signals, Recombinant Fusion Proteins/genetics/secretion}
}

@article{schaible_severe_1989,
	title = {The severe combined immunodeficiency (scid) mouse. A laboratory model for the analysis of Lyme arthritis and carditis},
	volume = {170},
	issn = {0022-1007 (Print)},
	url = {http://www.ncbi.nlm.nih.gov/entrez/query.fcgi?cmd=Retrieve&db=PubMed&dopt=Citation&list_uids=2794862},
	abstract = {We report that the spirochete B. burgdorferi induces progressive polyarthritis and carditis in mice with severe combined immunodeficiency syndrome (scid) but not in normal C.B-17 mice. The onset and severity of the disease were dependent on (a) the viability; (b) the infectivity; and (c) the dose of inoculated B. burgdorferi organisms. Infective spirochetes were isolated from both blood and joints of inoculated scid mice. These findings suggest that B. burgdorferi-induced chronic arthritis and carditis in mice develops independently of lymphocyte function and makes the scid mouse an attractive laboratory model to study the role of the immune system in experimental Lyme Borreliosis.},
	pages = {1427--32},
	number = {4},
	journaltitle = {The Journal of experimental medicine},
	author = {Schaible, U. E. and Kramer, M. D. and Museteanu, C. and Zimmer, G. and Mossmann, H. and Simon, M. M.},
	date = {1989},
	keywords = {Mice, Animals, Disease Models, Animal, Antibody Formation, Arthritis/immunology/pathology, Borrelia/growth \& development/immunology/*pathogenicity, Immunity, Cellular, Immunologic Deficiency Syndromes/immunology/pathology, Lyme Disease/*immunology/pathology, Mice, Mutant Strains/*immunology, Myocarditis/immunology/pathology}
}

@article{schaible_distinct_1993,
	title = {Distinct patterns of protective antibodies are generated against Borrelia burgdorferi in mice experimentally inoculated with high and low doses of antigen},
	volume = {36},
	url = {http://www.ncbi.nlm.nih.gov/entrez/query.fcgi?cmd=Retrieve&db=PubMed&dopt=Citation&list_uids=8349316},
	abstract = {We have studied the development of clinical arthritis and the generation of protective antibodies in two normal, inbred strains of mice either infected by ticks or experimentally (subcutaneous) inoculated with increasing numbers of Borrelia burgdorferi organisms. {AKR}/N mice developed only mild and {DBA}/2 mice only marginal clinical arthritis irrespective of the route of infection or the numbers of spirochetes (10-10(8)) inoculated. In contrast, immunodeficient {SCID} mice developed severe chronic arthritis under similar conditions, but with a delayed onset at lower numbers of needle-inoculated spirochetes or after tick bite. {AKR}/N and {DBA}/2 mice inoculated with either 10(4) (and fewer) B. burgdorferi organisms or via experimentally infected ticks generated antibodies with specificities for a variety of B. burgdorferi antigens except those to the outer surface proteins A and B ({OspA}, {OspB}). In contrast, mice inoculated with more than 10(4) spirochetes (10(5)-10(8)) developed in addition antibodies to {OspA} and {OspB}. Most notably, all three types of immune sera taken from {DBA}/2 mice showed similar capacities to confer protection on {SCID} mice against subsequent challenge with viable B. burgdorferi organisms. The data not only demonstrate that the quality of humoral immune responses to B. burgdorferi in mice is determined by the antigenic load, they also indicate the existence of further protective antibodies with specificities distinct from {OspA} and {OspB}.},
	pages = {219--26},
	number = {2},
	journaltitle = {Immunol Lett},
	author = {Schaible, U. E. and Gern, L. and Wallich, R. and Kramer, M. D. and Prester, M. and Simon, M. M.},
	date = {1993},
	keywords = {Mice, Animals, Research Support, Non-U.S. Gov't, Female, Comparative Study, *Lipoproteins, Borrelia burgdorferi Group/*immunology, Lyme Disease/*immunology, Immunization, Bacterial Outer Membrane Proteins/immunology, Antibodies, Bacterial/*biosynthesis/immunology, Antigens, Bacterial/*administration \& dosage/immunology, Antigens, Surface/immunology, Dose-Response Relationship, Immunologic, Immune Sera, Immunization, Passive, Immunocompetence, Mice, Inbred {AKR}/immunology, Mice, Inbred {DBA}/immunology, Mice, {SCID}/immunology, Severe Combined Immunodeficiency/immunology}
}

@article{schaefer_matrix_2005,
	title = {The matrix component biglycan is proinflammatory and signals through Toll-like receptors 4 and 2 in macrophages},
	volume = {115},
	url = {http://www.ncbi.nlm.nih.gov/entrez/query.fcgi?cmd=Retrieve&db=PubMed&dopt=Citation&list_uids=16025156},
	abstract = {Biglycan, a small leucine-rich proteoglycan, is a ubiquitous {ECM} component; however, its biological role has not been elucidated in detail. Here we show that biglycan acts in macrophages as an endogenous ligand of {TLR}4 and {TLR}2, which mediate innate immunity, leading to rapid activation of p38, {ERK}, and {NF}-{kappaB} and thereby stimulating the expression of {TNF}-alpha and macrophage inflammatory protein-2 ({MIP}-2). In agreement, the stimulatory effects of biglycan are significantly reduced in {TLR}4-mutant ({TLR}4-M), {TLR}2-/-, and myeloid differentiation factor 88-/- ({MyD}88-/-) macrophages and completely abolished in {TLR}2-/-/{TLR}4-M macrophages. Biglycan-null mice have a considerable survival benefit in {LPS}- or zymosan-induced sepsis due to lower levels of circulating {TNF}-alpha and reduced infiltration of mononuclear cells in the lung, which cause less end-organ damage. Importantly, when stimulated by {LPS}-induced proinflammatory factors, macrophages themselves are able to synthesize biglycan. Thus, biglycan, upon release from the {ECM} or from macrophages, can boost inflammation by signaling through {TLR}4 and {TLR}2, thereby enhancing the synthesis of {TNF}-alpha and {MIP}-2. Our results provide evidence for what is, to our knowledge, a novel role of the matrix component biglycan as a signaling molecule and a crucial proinflammatory factor. These findings are potentially relevant for the development of new strategies in the treatment of sepsis.},
	pages = {2223--33},
	number = {8},
	journaltitle = {J Clin Invest},
	author = {Schaefer, L. and Babelova, A. and Kiss, E. and Hausser, H. J. and Baliova, M. and Krzyzankova, M. and Marsche, G. and Young, M. F. and Mihalik, D. and Gotte, M. and Malle, E. and Schaefer, R. M. and Grone, H. J.},
	date = {2005},
	keywords = {Mice, Animals, Mice, Knockout, Adaptor Proteins, Signal Transducing, Antigens, Differentiation/genetics/metabolism, Extracellular Matrix Proteins, Extracellular Matrix/genetics/metabolism, Inflammation/genetics/metabolism, Lipopolysaccharides/toxicity, Lung/metabolism/pathology, Macrophages, Alveolar/*metabolism/pathology, Membrane Glycoproteins/genetics/*metabolism, Myeloid Differentiation Factor 88, {NF}-kappa B/metabolism, p38 Mitogen-Activated Protein Kinases/metabolism, Proteoglycans/genetics/*metabolism, Receptors, Cell Surface/genetics/*metabolism, Receptors, Immunologic/genetics/metabolism, Sepsis/chemically induced/metabolism/pathology, Signal Transduction/drug effects/*genetics, Toll-Like Receptor 2, Toll-Like Receptor 4, Toll-Like Receptors, Tumor Necrosis Factor-alpha/biosynthesis, Zymosan/toxicity}
}

@article{saskova_eukaryotic-type_2007,
	title = {Eukaryotic-type serine/threonine protein kinase {StkP} is a global regulator of gene expression in Streptococcus pneumoniae},
	volume = {189},
	url = {http://www.ncbi.nlm.nih.gov/entrez/query.fcgi?cmd=Retrieve&db=PubMed&dopt=Citation&list_uids=17416671},
	abstract = {Signal transduction pathways in both prokaryotes and eukaryotes utilize protein phosphorylation as a key regulatory mechanism. Recent studies have proven that eukaryotic-type serine/threonine protein kinases (Hank's type) are widespread in many bacteria, although little is known regarding the cellular processes they control. In this study, we have attempted to establish the role of a single eukaryotic-type protein kinase, {StkP} of Streptococcus pneumoniae, in bacterial survival. Our results indicate that the expression of {StkP} is important for the resistance of S. pneumoniae to various stress conditions. To investigate the impact of {StkP} on this phenotype, we compared the whole-genome expression profiles of the wild-type and {DeltastkP} mutant strains by microarray technology. This analysis revealed that {StkP} positively controls the transcription of a set of genes encoding functions involved in cell wall metabolism, pyrimidine biosynthesis, {DNA} repair, iron uptake, and oxidative stress response. Despite the reduced transformability of the {stkP} mutant, we found that the competence regulon was derepressed in the {stkP} mutant under conditions that normally repress natural competence development. Furthermore, the competence regulon was expressed independently of exogenous competence-stimulating peptide. In summary, our studies show that a eukaryotic-type serine/threonine protein kinase functions as a global regulator of gene expression in S. pneumoniae.},
	pages = {4168--79},
	number = {11},
	journaltitle = {J Bacteriol},
	author = {Saskova, L. and Novakova, L. and Basler, M. and Branny, P.},
	date = {2007}
}

@article{sartakova_novel_2003,
	title = {Novel antibiotic-resistance markers in {pGK}12-derived vectors for Borrelia burgdorferi},
	volume = {303},
	url = {http://www.ncbi.nlm.nih.gov/entrez/query.fcgi?cmd=Retrieve&db=PubMed&dopt=Citation&list_uids=12559574},
	abstract = {Extension of molecular genetics studies in Borrelia burgdorferi has been hampered by a lack of a variety of antibiotic resistance selective markers. Such markers are critical for isolation of B. burgdorferi strains with multiple mutants, for complementation with different cloning vectors, and for methods such as negative selection and reporter genes. To remedy this lack, resistance to various antibiotics of non-infectious (B31, 297) and infectious (N40) B. burgdorferi strains was examined and vectors incorporating appropriate antibiotic resistance genes as selective markers were developed. Minimal inhibitory concentrations for growth of B. burgdorferi on plates and in liquid media for aminoglycosides (kanamycin, gentamycin, sisomycin, amikacin, spectinomycin, neomycin), macrolides-lincosamids (erythromycin, lincomycin), coumarin derivatives (coumermycin A(1), novobiocin), glycopeptides (vancomycin, ristocetin), peptides (bacitracin, cycloserine), and chloramphenicol were found to differ significantly. There were also striking differences in resistance to these antibiotics between non-infectious and infectious B. burgdorferi strains. Antibiotic-resistance genes aph(3')-{IIIa} from Streptococcus faecalis, aad9 from Staphylococcus aureus Tn554, {linA}' from Staphylococcus aureus, and aac(3)-{VIa} from Enterobacter cloacae (conferring resistance to kanamycin, spectinomycin, lincomycin, and gentamycin/sisomycin, respectively) were subcloned either with their own promoters or under the control of the B. burgdorferi {flaB} promoter into {pGK}12 or its derivative {pED}1 to develop new cloning vectors for B. burgdorferi with the rationale that the absence of homologous regions between derived recombinant plasmids lacking the {flaB} promoter and the B. burgdorferi genome would permit avoidance of possible recombination with target {DNA}. Resistance to the corresponding antibiotic was conferred by vectors containing aph(3')-{IIIa}, aad9, {linA}' or aac(3)-{VIa} whether under the control of their own promoters or under the control of the {flaB} promoter. We conclude that these markers can be used for genetic study of B. burgdorferi and suggest they will be an important addition to the previously used coumermycin A(1), erythromycin and kanamycin in these studies.},
	pages = {131--7},
	journaltitle = {Gene},
	author = {Sartakova, M. L. and Dobrikova, E. Y. and Terekhova, D. A. and Devis, R. and Bugrysheva, J. V. and Morozova, O. V. and Godfrey, H. P. and Cabello, F. C.},
	date = {2003},
	keywords = {Species Specificity, Anti-Bacterial Agents/pharmacology, Microbial Sensitivity Tests, Research Support, U.S. Gov't, P.H.S., Flagellin/genetics, Borrelia burgdorferi/*drug effects/genetics/growth \& development, Dose-Response Relationship, Drug, Drug Resistance, Bacterial/*genetics, Genetic Markers/genetics, Genetic Vectors/*genetics, Promoter Regions (Genetics)/genetics}
}

@article{sartakova_complementation_2001,
	title = {Complementation of a Nonmotile {flaB} Mutant of Borrelia burgdorferi by Chromosomal Integration of a Plasmid Containing a Wild-Type {flaB} Allele},
	volume = {183},
	url = {http://www.ncbi.nlm.nih.gov/cgi-bin/Entrez/referer?http://jb.asm.org/cgi/content/abstract/183/22/6558},
	abstract = {With the recent identification of antibiotic resistance phenotypes, the use of reporter genes, the isolation of null mutants by insertional inactivation, and the development of extrachromosomal cloning vectors, genetic analysis of Borrelia burgdorferi is becoming a reality. A previously described nonmotile, rod-shaped, kanamycin-resistant B. burgdorferi {flaB}::Km null mutant was complemented by electroporation with the erythromycin resistance plasmid {pED}3 (a {pGK}12 derivative) containing the wild-type {flaB} sequence and 366 bp upstream from its initiation codon. The resulting {MS}17 clone possessed erythromycin and kanamycin resistance, flat-wave morphology, and microscopic and macroscopic motility. Several other electroporations with plasmids containing wild-type {flaB} and various lengths (198, 366, or 762 bp) of sequence upstream from the {flaB} gene starting codon did not lead to functional restoration of the nonmotile {flaB} null mutant. {DNA} hybridization, {PCR} analysis, and sequencing indicated that the wild- type {flaB} gene in nonmotile clones was present in the introduced extrachromosomal plasmids, while the motile {MS}17 clone was a merodiploid containing single tandem chromosomal copies of mutated {flaB}::Km and wild-type {flaB} with a 366-bp sequence upstream from its starting codon. Complementation was thus achieved only when wild-type {flaB} was inserted into the borrelial chromosome. Several possible mechanisms for the failure of complementation for extrachromosomally located {flaB} are discussed.},
	pages = {6558--64.},
	number = {22},
	journaltitle = {J Bacteriol},
	author = {Sartakova, M. L. and Dobrikova, E. Y. and Motaleb, M. A. and Godfrey, H. P. and Charon, N. W. and Cabello, F. C.},
	date = {2001}
}

@article{sartakova_development_2000,
	title = {Development of an extrachromosomal cloning vector system for use in Borrelia burgdorferi},
	volume = {97},
	url = {http://www.ncbi.nlm.nih.gov/cgi-bin/Entrez/referer?http://www.pnas.org/cgi/content/full/97/9/4850},
	abstract = {Molecular genetic analysis of Borrelia burgdorferi, the cause of Lyme disease, has been hampered by the absence of any means of efficient generation, identification, and complementation of chromosomal and plasmid null gene mutants. The similarity of borrelial G + C content to that of Gram-positive organisms suggested that a wide-host-range plasmid active in Gram-positive bacteria might also be recognized by borrelial {DNA} replication machinery. One such plasmid, {pGK}12, is able to propagate in both Gram-positive and Gram-negative bacteria and carries erythromycin and chloramphenicol resistance markers. {pGK}12 propagated extrachromosomally in B. burgdorferi B31 after electroporation but conferred only erythromycin resistance. {pGK}12 was used to express enhanced green fluorescent protein in B31 under the control of the {flaB} promoter. Escherichia coli transformed with {pGK}12 {DNA} extracted from B31 expressing only erythromycin resistance developed both erythromycin and chloramphenicol resistance, and plasmid {DNA} isolated from these transformed E. coli had a restriction pattern similar to the original {pGK}12. Our data indicate that the replicons of {pGK}12 can provide the basis to continue developing efficient genetic systems for B. burgdorferi together with the erythromycin resistance and reporter egfp genes.},
	pages = {4850--5.},
	number = {9},
	journaltitle = {Proc Natl Acad Sci U S A},
	author = {Sartakova, M. and Dobrikova, E. and Cabello, F. C.},
	date = {2000},
	keywords = {Support, U.S. Gov't, P.H.S., Reverse Transcriptase Polymerase Chain Reaction, Microbial Sensitivity Tests, Plasmids/genetics, *{DNA} Replication, Flagellin/genetics, Borrelia burgdorferi/*drug effects/*genetics, Chloramphenicol/pharmacology, Chromosomes, Bacterial/genetics, Cloning, Molecular/methods, Drug Resistance, Microbial/genetics, Erythromycin/pharmacology, Genetic Complementation Test, Luminescent Proteins/analysis/genetics, Recombinant Proteins/analysis, Restriction Mapping}
}

@article{saint_girons_genome_1992,
	title = {Genome structure of spirochetes},
	volume = {143},
	abstract = {The genome structures of several pathogenic spirochetes have recently been determined. The genomes of Borrelia species consist of a linear chromosome of approximately one million base pairs (Mb) and various linear and circular plasmids. Analysis of restriction fragment length polymorphisms and 16S ribosomal {RNA} sequence data indicate the division of Borrelia burgdorferi into at least three distinct genetic groups. Leptospira interrogans has a circular chromosome 5 Mb in size and a 0.35 Mb extrachromosomal element. Repetitive sequence elements similar to insertion sequences have been identified in the Leptospira interrogans genome. The chromosome of Treponema pallidum subsp. pallidum is circular and has a size of approximately one Mb. Genetic studies conducted to date indicate that B. burgdorferi and L. interrogans have a high degree of genetic diversity, whereas remarkably few genetic differences have been observed among the pathogenic Treponema. Knowledge of the genomic structure of these organisms will serve as a basis for future genetic studies. [References: 24]},
	pages = {615--21},
	number = {6},
	journaltitle = {Research in Microbiology},
	author = {Saint Girons, I. and Norris, S. J. and Gobel, U. and Meyer, J. and Walker, E. M. and Zuerner, R.},
	date = {1992}
}

@article{ryan_experimental_1998,
	title = {An experimental chain of infection reveals that distinct Borrelia burgdorferi populations are selected in arthropod and mammalian hosts},
	volume = {30},
	abstract = {The prokaryotic, spirochaetal microorganism Borrelia burgdorferi is the causative agent of Lyme disease, an arthropod-borne disease of a variety of vertebrates and the most prevalent arthropod-borne disease of humans in the United States. In order to understand better the normal life cycle of B. burgdorferi, an experimental chain of infection was devised that involved multiple sequential arthropod and mammalian passages. By examining populations of B. burgdorferi emerging from different points in this infectious chain, we demonstrate that selection of B. burgdorferi populations peculiar to arthropod or vertebrate hosts is a property of at least one of the two ecologically distinct strains we examined. Distinct B. burgdorferi populations were identified using an antigenic profile, defined by a set of monoclonal antibodies to eight B. burgdorferi antigens, and a plasmid profile, defined by the naturally occurring plasmids in the starting clonal populations. These two profiles constituted the phenotypical signature of the population. In the strain exhibiting selection in the different hosts, transition from one host to another produced a striking series of alternating phenotypical signatures down the chain of infection. At the molecular level, the alternating signatures were manifested as a reciprocal relationship between the expression of certain antigenic forms of outer surface protein (Osp) B and {OspC}. In the case of {OspC}, the antigenic changes could be correlated to the presence of one of two distinctly different alleles of the {ospC} gene in a full-length and presumably transcriptionally active state. In the case of {OspB}, two alleles were again identified. However, their differences were minor and their relationship to {OspB} antigenic variation more complicated. In addition to the reciprocating changes in the antigenic profile, a reciprocating change in the size (probably the multimeric state) of a 9.0 kbp supercoiled plasmid was also noted. Selection of distinct populations in the tick may be responsible for the microorganism's ability to infect a wide range of vertebrate hosts efficiently, in that the tick might provide selective pressure for the elimination of the population selected in the previous host.},
	pages = {365--79},
	number = {2},
	journaltitle = {Mol Microbiol},
	author = {Ryan, J. R. and Levine, J. F. and Apperson, C. S. and Lubke, L. and Wirtz, R. A. and Spears, P. A. and Orndorff, P. E.},
	date = {1998},
	keywords = {Animal, Mice, Rats, Support, Non-U.S. Gov't, Support, U.S. Gov't, P.H.S., Plasmids, Species Specificity, Amino Acid Sequence, Molecular Sequence Data, Rabbits, Borrelia burgdorferi/*genetics/immunology/*pathogenicity, Ticks/microbiology, Antigens, Surface/*genetics, Bacterial Outer Membrane Proteins/*genetics, Antigenic Variation, Host-Parasite Relations, Borrelia Infections/*transmission, Genetics, Population, Selection (Genetics)}
}

@article{ryan_characterization_2000,
	title = {Characterization of Lyme disease spirochetes isolated from ticks and vertebrates in North Carolina},
	volume = {36},
	url = {http://www.ncbi.nlm.nih.gov/entrez/query.fcgi?cmd=Retrieve&db=PubMed&dopt=Citation&list_uids=10682743},
	abstract = {Borrelia burgdorferi isolates obtained from numerous locations and from different hosts in North Carolina, were compared to previously characterized strains of the Lyme disease spirochete and other Borrelia spp. The spirochete isolates were confirmed to be B. burgdorferi sensu stricto based on immunofluorescence ({IFA}) using a monoclonal antibody to outer surface protein A (Osp A [H5332]) and polymerase chain reaction ({PCR}) using a species-specific nested primer for a conserved region of the gene that encodes for flagellin. In addition, the isolates tested positive in Western blots with species-specific monoclonal antibodies for outer surface protein A and {OspB} (84c), and the genus-specific, monoclonal antibody to flagellin (H9724). Infectivity studies with several of these isolates were conducted using Mus musculus and Oryzomys palustris and the isolates exhibited markedly different levels of infectivity. This study demonstrates that B. burgdorferi sensu stricto is present and naturally transmitted on the Outer Banks and in the Coastal Plain and Piedmont regions of North Carolina.},
	pages = {48--55},
	number = {1},
	journaltitle = {J Wildl Dis},
	author = {Ryan, {JRApperson} C. S. and Orndorff, P. E. and Levin, J. F.},
	date = {2000},
	keywords = {Species Specificity, Animals, Research Support, Non-U.S. Gov't, Research Support, U.S. Gov't, P.H.S., Antibodies, Monoclonal/immunology, Research Support, U.S. Gov't, Non-P.H.S., {DNA}, Bacterial/analysis, Arachnid Vectors/*microbiology, Ticks/*microbiology, Bacterial Outer Membrane Proteins/analysis/immunology, Blotting, Western/veterinary, Borrelia burgdorferi Group/*classification/genetics/immunology, Chickens/microbiology, Disease Reservoirs, Dogs, Electrophoresis, Polyacrylamide Gel/veterinary, Lizards/microbiology, North Carolina, Plasmids/chemistry, Rabbits/microbiology, Raccoons/microbiology, Rodentia/microbiology, Vertebrates/*microbiology}
}

@article{ruzic-sabljic_characterisation_2000,
	title = {Characterisation of Borrelia burgdorferi sensu lato strains isolated from patients with skin manifestations of Lyme borreliosis residing in Slovenia},
	volume = {49},
	url = {http://www.ncbi.nlm.nih.gov/entrez/query.fcgi?cmd=Retrieve&db=PubMed&dopt=Citation&list_uids=10628825},
	abstract = {Lyme borreliosis is the most prevalent tick-borne infection in Slovenia. Skin disorders are the most frequent clinical manifestations. The aim of the present study was to assess the phenotypic and genotypic diversity of a large number of human Borrelia burgdorferi sensu lato isolates and to evaluate any association between the isolates and different clinical manifestations. All 103 strains tested were from patients suffering from the skin disorders of Lyme borreliosis. Skin biopsies, cerebrospinal fluid and blood samples from patients were inoculated into modified Kelly Pettenkofer medium. Protein profiles were determined by {SDS}-{PAGE} and species identification and plasmid profiles by pulsed-field gel electrophoresis. {MluI} digestion profiles showed that 87 (84.5\%) isolates belonged to B. afzelii, 15 (14.5\%) to B. garinii and 1 (1\%) to B. burgdorferi sensu stricto. The number of plasmids in each strain varied from three to seven, and the plasmid size ranged from 15 to 65 kb. Four isolates of B. garinii possessed multiple large plasmids and four isolates had a large plasmid dimer (three B. afzelii and one B. garinii). Isolates showed qualitative and quantitative differences in protein expression. The study found differences in the expression of {OspB} and {OspC} proteins between B. afzelii and B. garinii strains. {OspB} was expressed significantly more often by B. afzelii (78 of 87, 89.6\%) than by B. garinii (4 of 15, 26.6\%) isolates, while {OspC} protein was expressed significantly more often by B. garinii (14 of 15, 93.3\%) than by B. afzelii (51 of 87, 58.6\%) isolates. In Slovenia, B. afzelii causes the majority of skin lesions. The isolates investigated showed plasmid and protein diversity. Heterogeneity of the spirochaetes may be important for virulence, and may have implications for pathogenesis and therapy of the infection. Differences in immunodominant proteins also have an important impact on serological testing and vaccine development.},
	pages = {47--53},
	number = {1},
	journaltitle = {J Med Microbiol},
	author = {Ruzic-Sabljic, E. and Strle, F. and Cimperman, J. and Maraspin, V. and Lotric-Furlan, S. and Pleterski-Rigler, D.},
	date = {2000},
	keywords = {Gene Expression Regulation, Bacterial, Plasmids, Electrophoresis, Polyacrylamide Gel, Phenotype, Humans, Genotype, Polymorphism, Restriction Fragment Length, Lyme Disease/*microbiology, {DNA}, Bacterial/analysis, Skin/microbiology, Bacteremia/microbiology, Bacterial Outer Membrane Proteins/analysis/biosynthesis/genetics, Borrelia burgdorferi Group/chemistry/*classification/genetics, Cerebrospinal Fluid/microbiology, Electrophoresis, Gel, Pulsed-Field, Skin Diseases, Bacterial/*microbiology, Slovenia}
}

@article{roy_bvga_1989,
	title = {The {bvgA} gene of Bordetella pertussis encodes a transcriptional activator required for coordinate regulation of several virulence genes},
	volume = {171},
	url = {http://www.ncbi.nlm.nih.gov/entrez/query.fcgi?cmd=Retrieve&db=PubMed&dopt=Citation&list_uids=2553677},
	abstract = {The bvg region of the respiratory pathogen Bordetella pertussis coordinately regulates the expression of several unlinked virulence determinants in response to environmental signals. The {DNA} sequence of the bvg region contains three genes ({bvgA}, {bvgB}, and {bvgC}). Transcription of a single-copy fusion consisting of the upstream region of a bvg-activated B. pertussis gene ({fhaB}) attached to the promoterless lac operon in Escherichia coli requires the entire {bvgABC} region in trans. Activation of the {fhaB}::{lacZYA} fusion is sensitive to the same environmental stimuli in E. coli that modulate the expression of bvg-activated genes in B. pertussis. Our data show that overexpression of the {bvgA} gene from a strong heterologous promoter results in transcriptional activation of the {fhaB}::{lacZYA} fusion even in the absence of the {bvgB} and {bvgC} products. Activation of {fhaB} transcription by {bvgA} overexpression in E. coli is no longer repressed by environmental conditions. The {bvgA} product has been identified by maxicell analysis as a 23-kilodalton protein. A B. pertussis mutant containing an in-frame deletion in {bvgA} was constructed. This mutant was nonhemolytic and no longer produced filamentous hemagglutinin and pertussis toxin. The mutation in this strain was complemented by returning the {bvgA} gene in trans. Transcriptional chloramphenicol acetyltransferase fusions to the {fhaB} and ptx promoter regions were returned to both the B. pertussis {bvgA} deletion mutant and its parental wild-type strain. Analysis of these strains indicated that the deletion mutant was defective in transcription of both ptx and {fhaB}. We conclude from these data that {bvgA}, {bvgB}, and {bvgC} comprise an operon encoding the components essential for coordinate regulation and sensory transduction. The {BvgA} protein is a transcriptional regulatory factor. The {bvgB} and {bvgC} products may be important in regulating the activity of {BvgA} in response to the changing environmental stimuli that B. pertussis encounters during the diseases whooping cough.},
	pages = {6338--44},
	number = {11},
	journaltitle = {J Bacteriol},
	author = {Roy, C. R. and Miller, J. F. and Falkow, S.},
	date = {1989},
	keywords = {*Genes, Bacterial, Plasmids, Transcription, Genetic, Virulence/genetics, *Gene Expression Regulation, Bacterial, Research Support, Non-U.S. Gov't, Research Support, U.S. Gov't, P.H.S., *Genes, Structural, Bacterial, Cloning, Molecular, {DNA} Transposable Elements, Escherichia coli/genetics, Bordetella pertussis/*genetics/pathogenicity, Chromosome Deletion, Transcription Factors/*genetics}
}

@article{cadavid_experimental_1993,
	title = {Experimental infection of the mouse brain by a relapsing fever Borrelia species: a molecular analysis},
	volume = {168},
	abstract = {The spirochetal disease relapsing fever is notable not only for multiphasic antigenic variation but also for central neurologic manifestations. To further characterize involvement of the brain in this disorder, immunocompetent and -deficient mice were infected with Borrelia hermsii. Immunodeficient mice were treated while spirochetemic with neutralizing {IgM} monoclonal antibodies to the infecting serotype. Blood, cerebrospinal fluid, and brain tissue were examined by culture and polymerase chain reaction. In immunocompetent mice, antigenic variation occurred in the brain as well as in the blood. In immunodeficient mice, the infecting serotype was still present in the brain after it had been eliminated from the blood by the administered antibodies. These latter results cannot be accounted for by contamination of brain tissue and cerebrospinal fluid by blood and, hence, establish the direct involvement of the central nervous system in this experimental infection.},
	pages = {143--51},
	number = {1},
	journaltitle = {Journal of Infectious Diseases},
	author = {Cadavid, D. and Bundoc, V. and Barbour, A. G.},
	date = {1993}
}

@article{cadavid_cardiac_2004,
	title = {Cardiac involvement in non-human primates infected with the Lyme disease spirochete Borrelia burgdorferi},
	volume = {84},
	url = {http://www.ncbi.nlm.nih.gov/entrez/query.fcgi?cmd=Retrieve&db=PubMed&dopt=Citation&list_uids=15448708},
	abstract = {To investigate cardiac involvement in the non-human primate ({NHP}) model of Lyme disease, we inoculated 39 adult Macaca mulatta with Borrelia burgdorferi sensu stricto strains N40 ({BbN}40) by needle (N=22, 14 immunocompetent ({IC}), seven permanently immunosuppressed ({IS}), and four transiently immunosuppressed ({TISP})) or by tick-bite (N=4, all {TISP}) or strain 297 (Bb297) by needle (N=2 {IS}), or with B. garinii strains Pbi (N=4, 2 {TISP} and 2 {IS}), 793 (N=2, {TISP}) or Pli (N=2, {TISP}). Five uninfected {NHPs} were used as controls. Infection and inflammation was studied in the hearts and the aorta removed at necropsy 2-32 months after inoculation by (1) H\&E and trichrome-staining; (2) immunohistochemistry and digital image analysis; (3) Western blot densitometry; and (4) {TaqMan} {RT}-{PCR}. All {NHPs} inoculated with {BbN}40 became infected and showed carditis at necropsy. The predominant cells were T cells, plasma cells, and macrophages. There was increased {IgG} and {IgM} in the heart independent of immunosuppression. The B-cell chemokine {BLC} was significantly increased in {IS}-{NHPs}. There was increased deposition of the complement membrane attack complex ({MAC}) in {TISP} and {IS}-{NHPs}. The spirochetal load was very high in all {BbN}40-inoculated {IS}-{NHPs} but minimal if any in {IC} or {TISP} {NHPs}. Double-immunostaining revealed that many spirochetes in the heart of {BbN}40-{IS} {NHPs} had {MAC} on their membranes. We conclude that carditis in {NHPs} infected with B. burgdorferi is frequent and can persist for years but is mild unless they are immunosupressed.},
	pages = {1439--50},
	number = {11},
	journaltitle = {Lab Invest},
	author = {Cadavid, D. and Bai, Y. and Hodzic, E. and Narayan, K. and Barthold, S. W. and Pachner, A. R.},
	date = {2004},
	keywords = {Reverse Transcriptase Polymerase Chain Reaction, Animals, Research Support, U.S. Gov't, P.H.S., Disease Models, Animal, Immunosuppression, *Macaca mulatta, Antibodies, Bacterial/analysis, Aorta/immunology/microbiology/pathology, Bites and Stings, Borrelia burgdorferi/*physiology, Chemokines, {CXC}/metabolism, Heart/microbiology, Image Processing, Computer-Assisted, Immunocompromised Host, Immunohistochemistry, Ixodes/microbiology, Lyme Disease/immunology/*microbiology/pathology, Myocarditis/immunology/*microbiology/pathology, Myocardium/immunology/pathology, {RNA}, Bacterial/analysis}
}

@article{cadavid_infection_2003,
	title = {Infection and inflammation in skeletal muscle from nonhuman primates infected with different genospecies of the Lyme disease spirochete Borrelia burgdorferi},
	volume = {71},
	url = {http://www.ncbi.nlm.nih.gov/entrez/query.fcgi?cmd=Retrieve&db=PubMed&dopt=Citation&list_uids=14638799},
	abstract = {Lyme borreliosis is a multisystemic disease caused by various genospecies of the spirochete Borrelia burgdorferi. To investigate muscle involvement in the nonhuman primate ({NHP}) model of Lyme disease, 16 adult Macaca mulatta animals inoculated with strain N40 of B. burgdorferi sensu strictu by syringe or by tick bite or with strain Pbi of B. burgdorferi genospecies garinii by syringe were studied. Animals were necropsied while immunosuppressed on day 50 (two animals each inoculated with B. burgdorferi N40 by syringe and with B. garinii Pbi by syringe) or on day 90, 40 days after immunosuppression had been discontinued (four animals each inoculated with strain N40 by syringe, with strain N40 by tick bite, and with strain Pbi by syringe). Skeletal muscles removed at necropsy were studied by (i) microscopic examination of hematoxylin-eosin-stained sections for inflammation and tissue injury; (ii) immunohistochemical and digital image analyses for antibody and complement deposition and cellular inflammation; (iii) Western blot densitometry for the presence of antibodies; and (iv) reverse transcription-{PCR} for measurement of the spirochetal load or C1q (the first component of the complement cascade) synthesis. The results showed that N40 was more infectious for {NHPs} than Pbi. {NHPs} inoculated with N40 but not with Pbi developed myositis. The inflammation in skeletal muscle was more severe in {NHPs} inoculated with N40 by syringe than in those inoculated by tick bite. The predominant cells in the inflammatory infiltrate were T cells and plasma cells. The deposition of antibody and complement in inflamed muscles from N40-inoculated {NHPs} was significantly higher than that in Pbi-inoculated {NHPs}. The spirochetal load was very high in the two N40-inoculated {NHPs} examined while they were immunosuppressed but decreased to minimal levels in the {NHPs} when immunocompetence was restored. We conclude that myositis can be a prominent feature of Lyme borreliosis depending on the infecting organism and host immune status.},
	pages = {7087--98},
	number = {12},
	journaltitle = {Infect Immun},
	author = {Cadavid, D. and Bai, Y. and Dail, D. and Hurd, M. and Narayan, K. and Hodzic, E. and Barthold, S. W. and Pachner, A. R.},
	date = {2003},
	keywords = {Animals, Humans, Research Support, Non-U.S. Gov't, Research Support, U.S. Gov't, P.H.S., Male, Disease Models, Animal, Immunosuppression, Antibodies, Bacterial/analysis, Bites and Stings, Image Processing, Computer-Assisted, Immunohistochemistry, Anti-Inflammatory Agents/pharmacology, Borrelia burgdorferi/*classification/genetics/isolation \&, Dexamethasone/pharmacology, Inflammation/immunology/*physiopathology, Ixodes, Lyme Disease/*immunology/microbiology/pathology/*physiopathology, Macaca mulatta, Muscle, Skeletal/immunology/microbiology/*pathology, Needles, purification/*pathogenicity}
}

@article{butler_interaction_1982,
	title = {Interaction of Borrelia spirochetes with human mononuclear leukocytes causes production of leukocytic pyrogen and thromboplastin},
	volume = {99},
	abstract = {Relapsing fever caused by Borrelia spirochetes is characterized by episodes of spirochetemia, fever, and {DIC}. We examined the ability of Borrelia hermsii to induce production of leukocytic pyrogen and thromboplastin from human blood leukocytes in vitro. Organisms were found devoid of endotoxin by the Limulus assay. Human peripheral blood leukocytes were separated into {MNC} and {PMN} fractions and were incubated with two to five spirochetes per cell in 10\% human serum. Supernatant fluids from {MNC}-spirochete mixtures produced mean increases in the temperature of rabbits of 0.80 degree to 1.35 degrees C, which were significantly higher than those caused by supernatant fluids of {MNC} or spirochetes alone (p less than 0.05). {MNC}-spirochete mixtures possessed seven to 15 times the thromboplastic activity of {MNC} suspensions alone, assayed with a modified one-stage prothrombin time. Supernatant fluids of {PMNs} and spirochetes, on the other hand, did not contain leukocytic pyrogen, and {PMN} suspensions did not produce thromboplastin. Cycloheximide (10 micrograms/ml), and inhibitor of protein synthesis, completely suppressed both pyrogen and thromboplastin production. Although intracellular spirochetes were observed within phagosomes of blood monocytes by electron microscopy, the production of leukocytic pyrogen and thromboplastin was not significantly altered by serum opsonins or by the inhibitors of phagocytosis cytochalasin B (5 micrograms/ml) or phenylbutazone (2 mg/ml). These results showed that Borrelia spirochetes stimulated human {MNCs} to produce increased amounts of leukocytic pyrogen and thromboplastin and that this stimulation required de novo synthesis of protein, was not mediated by endotoxin, and was not prevented by omitting opsonic proteins or by inhibiting phagocytosis.},
	pages = {709--21},
	number = {5},
	journaltitle = {Journal of Laboratory \& Clinical Medicine},
	author = {Butler, T. and Spagnuolo, P. J. and Goldsmith, G. H. and Aikawa, M.},
	date = {1982}
}

@article{burrows_molecular_1992,
	title = {Molecular characterization of an {RTX} toxin determinant from Actinobacillus suis},
	volume = {60},
	abstract = {{RTX} cytolysins are a family of calcium-dependent, pore-forming, secreted toxins found in a variety of gram-negative bacteria. The prototypical member of this family is the alpha-hemolysin of Escherichia coli. The {RTX} genetic determinants from seven members of the family Pasteurellaceae, Pasteurella haemolytica, Actinobacillus actinomycetemcomitans, and A. pleuropneumoniae serotypes 1,5,7, and 9 were previously cloned and sequenced. Using the leukotoxin determinant from P. haemolytica serotype A1 as a probe, we detected the presence of {RTX}-type determinants in Actinobacillus suis, A. equuli, and A. lignieresii of the family Pasteurellaceae. All three species elaborate proteins of approximately 104 to 110 {kDa} that are recognized by polyclonal antisera against the 104-{kDa} hemolysin of A. pleuropneumoniae serotype 1. An {RTX} determinant of A. suis isolate 3714 was cloned and sequenced and was found to be almost identical to the {RTX} determinant of A. pleuropneumoniae serotypes 5 and 9. In addition, the determinant is not composed of four contiguous genes, as had been reported for most other {RTX} determinants; instead, the genes encoding the two proteins responsible for secretion of the toxin are at a locus distinct from that containing the toxin structural and activation genes.},
	pages = {2166--73},
	number = {6},
	journaltitle = {Infection \& Immunity},
	author = {Burrows, L. L. and Lo, R. Y.},
	date = {1992}
}

@article{burns_production_1997,
	title = {Production of interleukin-8 ({IL}-8) by cultured endothelial cells in response to Borrelia burgdorferi occurs independently of secretion {IL}-1 and tumor necrosis factor alpha and is required for subsequent transendothelial migration of neutrophils},
	volume = {65},
	abstract = {Previous studies have shown that Borrelia burgdorferi, the spirochetal agent of Lyme disease, promotes inflammation by stimulating endothelial cells to upregulate adhesion molecules for leukocytes and to produce a soluble agent that is chemotactic for neutrophils. We determined that interleukin-8 ({IL}-8) was the chemotactic agent for neutrophils present in conditioned media from cultured human umbilical vein endothelial cells stimulated with B. burgdorferi. As few as one spirochete per endothelial cell stimulated production of {IL}-8 within 8 h of coincubation. When 10 spirochetes per endothelial cell were added, {IL}-8 was detected after 4 h of coculture. Production of {IL}-8 continued in a linear fashion for at least 24 h. Neutralizing antibodies against {IL}-8 reduced migration of neutrophils across spirochete-stimulated endothelial monolayers by 93\%. In contrast, pretreatment of neutrophils with antagonists of platelet-activating factor did not inhibit migration. Increases in production of {IL}-8 and expression of the adhesion molecule E-selectin by endothelial cells in response to B. burgdorferi were not inhibited by {IL}-1 receptor antagonist or a neutralizing monoclonal antibody directed against tumor necrosis factor alpha, used either alone or in combination. These results suggest that activation of endothelium by B. burgdorferi is not mediated through the autocrine action of secreted {IL}-1 or tumor necrosis factor alpha. Rather, it appears that B. burgdorferi must stimulate endothelium either by a direct signaling mechanism or by induction of a novel host-derived proinflammatory cytokine.},
	pages = {1217--22},
	number = {4},
	journaltitle = {Infection \& Immunity},
	author = {Burns, M. J. and Sellati, T. J. and Teng, E. I. and Furie, M. B.},
	date = {1997}
}

@article{burnette-curley_fima_1995,
	title = {{FimA}, a major virulence factor associated with Streptococcus parasanguis endocarditis},
	volume = {63},
	abstract = {Adherence of microorganisms to damaged heart tissue is a crucial event in the pathogenesis of infective endocarditis. In the present study, we investigated the role of the {FimA} protein as a potential virulence factor associated with Streptococcus parasanguis endocarditis. {FimA} is a 36-{kDa} surface protein that is a recognized adhesin in the oral cavity where it mediates adherence to the salivary pellicle. An insertion mutant and a deletion mutant of S. parasanguis were employed in the rat model of endocarditis to determine the relevance of {FimA} in endocarditis pathogenesis. Catheterized rats were infected with either the {fimA} deletion mutant {VT}929, the {fimA} insertion mutant {VT}930, or the isogenic, wild-type S. parasanguis {FW}213. Rats inoculated with {FW}213 developed endocarditis more frequently (50.9\%) than animals inoculated with either the deletion mutant (2.7\%) or the insertion mutant (7.6\%) (P {\textless} 0.001). A series of in vitro assays were performed to explore the mechanism(s) by which {FimA} enhanced the infectivity of S. parasanguis. {FimA} did not inhibit the uptake or the subsequent killing of S. parasanguis by phagocytic granulocytes. Similarly, {FimA} did not play a role in the adherence to or the aggregation of platelets. Significant differences were noted between {FW}213 and {VT}929 (P {\textless} 0.05) and {FW}213 and {VT}930 (P {\textless} 0.001) in their abilities to bind to fibrin monolayers. The mean percent adherence of {FW}213 to fibrin monolayers (2.1\%) was greater than those of {VT}929 (0.5\%) and {VT}930 (0.12\%). Taken together, these results indicate that {FimA} is a major virulence determinant associated with S. parasanguis endocarditis and further suggest that its role is associated with initial colonization of damaged heart tissue.},
	pages = {4669--74},
	number = {12},
	journaltitle = {Infection \& Immunity},
	author = {Burnette-Curley, D. and Wells, V. and Viscount, H. and Munro, C. L. and Fenno, J. C. and Fives-Taylor, P. and Macrina, F. L.},
	date = {1995}
}

@article{burkot_ospa_1993,
	title = {An {OspA} antigen-capture enzyme-linked immunosorbent assay for detecting North American isolates of Borrelia burgdorferi in larval and nymphal Ixodes dammini},
	volume = {31},
	abstract = {An antigen-capture enzyme-linked immunosorbent assay ({ELISA}) was developed for detecting North American isolates of Borrelia burgdorferi in larval, nymphal, and adult ticks. The assay uses an anti-{OspA} monoclonal antibody (H5332) for antigen capture and biotin-labelled polyclonal sera with streptavidinhorseradish peroxidase for signal generation. The assay recognized 15 of 15 North American B. burgdorferi isolates and did not cross-react with spirochete antigens of Borrelia hermsii, Borrelia turicatae, Borrelia coriaceae, or Borrelia parkeri, or with tick antigens of Ixodes dammini, Ixodes scapularis, Ixodes pacificus, Ixodes cookei, Ixodes angustus, or Ambylomma americanum. The assay, with a sensitivity of less than 150 spirochetes, can detect infections in larval, nymphal, and adult ticks. In addition to fresh ticks, B. burgdorferi infections in ticks stored frozen, dried, or in 70\% ethanol can be determined with the assay.},
	pages = {272--8},
	number = {2},
	journaltitle = {Journal of Clinical Microbiology},
	author = {Burkot, T. R. and Wirtz, R. A. and Luft, B. and Piesman, J.},
	date = {1993}
}

@article{burkot_quantitation_1994,
	title = {Quantitation of the Borrelia burgdorferi outer surface protein A in Ixodes scapularis: fluctuations during the tick life cycle, doubling times, and loss while feeding},
	volume = {170},
	abstract = {The presence of outer surface protein A ({OspA}) as a marker for Borrelia burgdorferi in Ixodes scapularis ticks was monitored with an {OspA} antigen-capture {ELISA}. The {OspA} {ELISA}, with a sensitivity of 30 spirochetes (8 fg), was not affected by the presence of either recently blood-fed or flat tick homogenates. Median spirochete equivalent levels as high as 16,000 in larvae, 55,000 in attached nymphs, and 10,000 in unfed adults were observed. Estimates of {OspA} doubling times ranged from a maximum of 140 h in larvae to as short as 17.5 h during nymphal attachment to the host. Spirochete equivalents in nymphs fell by 3 x 10(4) spirochete equivalents (54\% of total {OspA}) in the last 12 h of attachment to mice but rose after detachment. Each {OspA}-positive I. scapularis nymph, regardless of spirochete equivalent density or length of attachment, successfully transmitted B. burgdorferi to a mouse.},
	pages = {883--9},
	number = {4},
	journaltitle = {Journal of Infectious Diseases},
	author = {Burkot, T. R. and Piesman, J. and Wirtz, R. A.},
	date = {1994}
}

@article{burgdorfer_lyme_1982,
	title = {Lyme disease-a tick-borne spirochetosis?},
	volume = {216},
	abstract = {A treponema-like spirochete was detected in and isolated from adult Ixodes dammini, the incriminated tick vector of Lyme disease. Causally related to the spirochetes may be long-lasting cutaneous lesions that appeared on New Zealand White rabbits 10 to 12 weeks after infected ticks fed on them. Samples of serum from patients with Lyme disease were shown by indirect immunofluorescence to contain antibodies to this agent. It is suggested that the newly discovered spirochete is involved in the etiology of Lyme disease.},
	pages = {1317--9},
	number = {4552},
	journaltitle = {Science},
	author = {Burgdorfer, W. and Barbour, A. G. and Hayes, S. F. and Benach, J. L. and Grunwaldt, E. and Davis, J. P.},
	date = {1982},
	keywords = {Animal, Rabbits, Human, Microscopy, Electron, Arachnid Vectors/*microbiology, Ticks/*microbiology, Arthritis, Infectious/*microbiology, Fluorescent Antibody Technique, Gastrointestinal System/microbiology, Microvilli/microbiology/ultrastructure, Seasons, Spirochaetales Infections/*microbiology, Spirochaetales/ultrastructure}
}

@article{bunikis_variable_1995,
	title = {Variable serum immunoglobulin responses against different Borrelia burgdorferi sensu lato species in a population at risk for and patients with Lyme disease},
	volume = {33},
	abstract = {Borrelia burgdorferi sensu lato species display considerable antigenic polymorphism. In order to evaluate the importance of this antigenic heterogeneity in the serodiagnosis of Lyme disease, the serum immunoglobulin G response in 148 healthy individuals from an area in northern Sweden where Lyme disease is endemic and in 40 American patients with Lyme disease was assessed. In a seroprevalence study, the control group included 173 individuals from a region of northern Sweden where Lyme disease is not endemic. The two enzyme immunoassays used were based on outer membrane-associated proteins of either B. burgdorferi sensu stricto or Borrelia garinii. The Swedish populations were also screened for antiflagellum seroreactivity. The individuals from the area of endemicity were significantly more seropositive for the subcellular protein fraction of the local B. garinii isolate {NBS}16 than the control group (11.5 versus 2.9\%; P = 0.005) but were not significantly more positive for the other antigens used. In contrast, American patients with Lyme disease were significantly more reactive against the North American B. burgdorferi sensu stricto strain B31 than against B. garinii {NBS}16 (57.5 versus 15.0\%; P = 0.0001). Immunoblot analysis suggests that the borrelial outer surface protein C is involved in triggering the production of species-specific antibody during localized Lyme disease. We conclude that a species-specific immune response develops during infection with Lyme disease Borrelia spp. Thus, the reliability of a serological investigation of Lyme disease increases when one measures antibody titers against the outer membrane proteins of Lyme disease Borrelia spp. occurring in a particular geographic region.},
	pages = {1473--8},
	number = {6},
	journaltitle = {Journal of Clinical Microbiology},
	author = {Bunikis, J. and Olsen, B. and Westman, G. and Bergstroom, S.},
	date = {1995}
}

@article{bunikis_molecular_1996,
	title = {Molecular polymorphism of the lyme disease agent Borrelia garinii in northern Europe is influenced by a novel enzootic Borrelia focus in the North Atlantic},
	volume = {34},
	abstract = {Lyme disease Borrelia species are distributed in temperate areas of North America and Eurasia. To elucidate the distribution of borreliae in subarctic regions, strains isolated from Ixodes ricinus and Ixodes uriae ticks found on islands in the northern Atlantic and Baltic Sea were molecularly characterized. All isolates were verified as Borrelia garinii by 16S {rRNA} gene analysis and immunoblotting with monoclonal antibodies specific for the outer surface proteins A and C. Three ribotypes ({RTs}) of B. garinii were delineated. I. ricinus complex-associated {RT}1 was phenotypically most heterogeneous. Two newly identified ribotypes were shared by different tick species and conformed to two established {OspA} serotypes. {RT}2 was restricted to the islands in the northern Baltic Sea, whereas {RT}3 was recovered also from ticks found in the North Atlantic. In conclusion, molecular polymorphism of the studied borrelia isolates suggests a complex enzootic potential of B. garinii in northern Europe and implies a novel, seabird tick I. uriae-associated enzootic focus of Lyme disease borreliae in the North Atlantic.},
	pages = {364--8},
	number = {2},
	journaltitle = {Journal of Clinical Microbiology},
	author = {Bunikis, J. and Olsen, B. and Fingerle, V. and Bonnedahl, J. and Wilske, B. and Bergstrom, S.},
	date = {1996}
}

@article{bunikis_molecular_1995,
	title = {Molecular analysis of a 66-{kDa} protein associated with the outer membrane of Lyme disease Borrelia},
	volume = {131},
	abstract = {A 66-{kDa} protein (p66) associated with the outer membrane of Lyme disease Borrelia was analysed at the molecular level. The chromosomal genes encoding p66 in B. burgdorferi B31, B. afzelii {ACAI}, and B. garinii Ip90 were sequenced. Database searches revealed that the p66 gene sequences were homologous to a previously reported gene fragment of unknown function. The deduced amino acid sequences of p66 in different Lyme disease borreliae were 92-94\% identical and had no homologs in the databases. Proteolytic cleavage patterns of p66 and a computer-predicted single trans-membrane helix suggested the presence of surface-exposed epitopes on the C-terminus.},
	pages = {139--45},
	number = {2},
	journaltitle = {{FEMS} Microbiology Letters},
	author = {Bunikis, J. and Noppa, L. and Bergstrom, S.},
	date = {1995}
}

@article{bugrysheva_characterization_2003,
	title = {Characterization of the stringent response and rel(Bbu) expression in Borrelia burgdorferi},
	volume = {185},
	url = {http://www.ncbi.nlm.nih.gov/entrez/query.fcgi?cmd=Retrieve&db=PubMed&dopt=Citation&list_uids=12533471},
	abstract = {The stringent response is a global bacterial response to nutritional stress mediated by (p){ppGpp}. We previously found that both noninfectious Borrelia burgdorferi strain B31 and infectious B. burgdorferi strain N40 produced large amounts of (p){ppGpp} during growth in {BSK}-H medium and suggested that the stringent response was triggered in B. burgdorferi under these conditions. Here we report that (p){ppGpp} levels in B. burgdorferi growing in {BSK}-{II} or {BSK}-H medium are not further increased by nutrient limitation or by serine hydroxamate-induced inhibition of protein synthesis and that the presence of (p){ppGpp} during growth of N40 in {BSK}-H medium is not associated with decreased 16S {rRNA} synthesis. Decreased 16S {rRNA} synthesis was associated with the decreased growth rate of N40 seen during coculture with tick cells, which are growth conditions that were previously shown to decrease (p){ppGpp} levels. One-half as much of the {mRNA} of the gene encoding the Rel protein of B. burgdorferi (rel(Bbu)) was produced by B31 as by N40 during in vitro growth (2 +/- 0.5 and 4 +/- 0.8 fg of rel(Bbu) {mRNA}/ng of total Borrelia {RNA}, respectively). Although the amounts of N40 rel(Bbu) {mRNA} were identical during growth in vitro and in rat peritoneal chambers, they were markedly decreased during growth in nymphal ticks. In contrast to the lack of change in rel(Bbu) {mRNA} levels, larger amounts of a 78-{kDa} protein that was cross-reactive with antibodies to Bacillus subtilis Rel(Bsu) were detected in immunoblots of N40 lysates after growth in rat peritoneal chambers than after growth in vitro. Differences in the level of production of (p){ppGpp} between B31 and N40 could not be explained by differences in rel(Bbu) promoters since identical transcriptional start sites 309 nucleotides upstream from the B31 and N40 rel(Bbu) {ATG} start codon and identical sigma(70)-like promoters were identified by primer extension and sequencing analysis. rel(Bbu) complemented an Escherichia coli {CF}1693 {relA} {spoT} double mutant for growth on M9 minimal medium, and the transformed cells produced rel(Bbu) {mRNA}. These results indicate that rel(Bbu) is functional and that its transcription and translation and production of (p){ppGpp} are affected by environmental conditions in strains N40 and B31. They also suggest that in B. burgdorferi, an organism with few {rRNA} operons that grows slowly, the role of (p){ppGpp} may differ from the classic role played by this molecule in E. coli and that (p){ppGpp} may not be responsible for growth rate control.},
	pages = {957--65},
	number = {3},
	journaltitle = {J Bacteriol},
	author = {Bugrysheva, J. and Dobrikova, E. Y. and Sartakova, M. L. and Caimano, M. J. and Daniels, T. J. and Radolf, J. D. and Godfrey, H. P. and Cabello, F. C.},
	date = {2003},
	keywords = {Base Sequence, {DNA}-Directed {RNA} Polymerases/genetics, Sigma Factor/genetics, Promoter Regions (Genetics), {RNA}, Messenger/analysis, Transcription, Genetic, Molecular Sequence Data, Research Support, U.S. Gov't, P.H.S., Escherichia coli/genetics, Bacterial Proteins/analysis/genetics/*physiology, Borrelia burgdorferi/growth \& development/*metabolism, Guanosine Tetraphosphate/analysis/*physiology, {RNA}, Ribosomal, 16S/biosynthesis}
}

@article{bugrysheva_modulation_2002,
	title = {Modulation of Borrelia burgdorferi stringent response and gene expression during extracellular growth with tick cells},
	volume = {70},
	url = {http://www.ncbi.nlm.nih.gov/entrez/query.fcgi?cmd=Retrieve&db=PubMed&dopt=Citation&list_uids=12010998},
	abstract = {Borrelia burgdorferi N40 multiplied extracellularly when it was cocultured with tick cells in L15BS medium, a medium which by itself did not support B. burgdorferi N40 growth. Growth of B. burgdorferi N40 in the presence of tick cells was associated with decreased production of (p){ppGpp}, the stringent response global regulator, a fourfold decrease in {relA}/{spoT} {mRNA}, an eightfold net decrease in {bmpD} {mRNA}, and a fourfold increase in {rpsL}-{bmpD} {mRNA} compared to growth of B. burgdorferi in {BSK}-H medium. As a result, the polycistronic {rpsL}-{bmpD} {mRNA} level increased from 3 to 100\% of the total {bmpD} message. These observations demonstrate that there are reciprocal interactions between B. burgdorferi and tick cells in vitro and indicate that the starvation-associated stringent response mediated by (p){ppGpp} present in B. burgdorferi growing in {BSK}-H medium is ameliorated in B. burgdorferi growing in coculture with tick cell lines. These results suggest that this system can provide a useful model for identifying genes controlling interactions of B. burgdorferi with tick cells in vitro when it is coupled with genetic methods to isolate and complement B. burgdorferi mutants.},
	pages = {3061--7},
	number = {6},
	journaltitle = {Infect Immun},
	author = {Bugrysheva, J. and Dobrikova, E. Y. and Godfrey, H. P. and Sartakova, M. L. and Cabello, F. C.},
	date = {2002},
	keywords = {Animals, *Gene Expression Regulation, Bacterial, Research Support, U.S. Gov't, P.H.S., Ticks, Cell Line, Borrelia burgdorferi/*genetics/growth \& development/metabolism, Extracellular Space, Gene Expression, {GTP} Pyrophosphokinase/*metabolism, Pyrophosphatases/*genetics, Ribosomal Proteins/*genetics}
}

@article{brusca_localization_1991,
	title = {Localization of outer surface proteins A and B in both the outer membrane and intracellular compartments of Borrelia burgdorferi},
	volume = {173},
	abstract = {Borrelia burgdorferi B31 with and without outer membranes contained nearly identical amounts of outer surface proteins A and B. The majority of each immunogen also was localized intracellularly by immunocryoultramicrotomy. These results are inconsistent with the widely held belief that outer surface proteins A and B are exclusively outer membrane proteins.},
	pages = {8004--8},
	number = {24},
	journaltitle = {Journal of Bacteriology},
	author = {Brusca, J. S. and {McDowall}, A. W. and Norgard, M. V. and Radolf, J. D.},
	date = {1991}
}

@article{brunet_short_1995,
	title = {Short report: density of Lyme disease spirochetes within deer ticks collected from zoonotic sites},
	volume = {53},
	abstract = {We determined whether the density of Lyme disease spirochetes varied between individual host-seeking deer ticks. Guts were dissected from 30 adult Ixodes dammini collected from three intensely zoonotic coastal Massachusetts sites, and the number of Borrelia burgdorferi present was estimated by a modified counting technique using indirect immunofluorescence. A median of 1,925 spirochetes was observed; ticks from the three sites contained similar numbers of spirochetes. No tick contained more than 4,500 spirochetes. Initial experimental reports establishing the efficiency of spirochetal transmission may have been based on ticks with a uniform spirochetal density, and extrapolations from these studies may thus overestimate the infectivity of host-seeking ticks in nature.},
	pages = {300--2},
	number = {3},
	journaltitle = {American Journal of Tropical Medicine \& Hygiene},
	author = {Brunet, L. R. and Spielman, A. and Telford, S. R. rd},
	date = {1995}
}

@article{brunet_antibody_1995,
	title = {Antibody response of the mouse reservoir of Borrelia burgdorferi in nature},
	volume = {63},
	abstract = {To determine whether the white-footed mouse reservoir host (Peromyscus leucopus) of the agent of Lyme disease (Borrelia burgdorferi) naturally mounts an immune response against the full range of antigens expressed by this zoonotic pathogen, we analyzed the pattern of immunoreactivity of these rodents at sites in which the intensity of transmission differs. Although the incidence of seroconversion within the reservoir population relates proportionally to the density of subadult deer ticks (Ixodes dammini), seroprevalence appears constant. About a fifth as many juvenile mice recognize spirachete antigens as do adult mice. Virtually all reservoir mice in nature recognize the p20, p35.5, p39, and p58 antigens, regardless of the intensity of transmission. Seropositive mice retain reactivity to a wide range of spirochetal antigens. Few mice recognize flagellin, {OspB}, and {OspC}. Although a third of serum samples include reactivity to a 31-{kDa} band, this reaction is irregular and may represent an uncharacterized antigen that comigrates with {OspA}. Mice captured where transmission is intense recognize the same spectrum of antigens as do mice captured where vector ticks are scarce.},
	pages = {3030--6},
	number = {8},
	journaltitle = {Infection \& Immunity},
	author = {Brunet, L. R. and Sellitto, C. and Spielman, A. and Telford, S. R. rd},
	date = {1995}
}

@article{brown_modulation_1995,
	title = {Modulation of immunity to Borrelia burgdorferi by ultraviolet irradiation: differential effect on Th1 and Th2 immune responses},
	volume = {25},
	abstract = {Ultraviolet B ({UVB}) radiation suppresses the delayed-type hypersensitivity ({DTH}) response to alloantigen by a mechanism involving interleukin ({IL})-10. It has been hypothesized, based on this result, that {UV} irradiation shifts the immune response from a Th1 to a Th2 response. We tested this hypothesis using Borrelia burgdorferi (Bb) as an antigen under conditions where both {DTH} and antibody responses could be assessed. Mice were irradiated with a single dose of {UV} and then immunized with Bb in complete Freund's adjuvant ({CFA}). {DTH} was assessed by footpad challenge. At various time points thereafter, mice were bled, and the serum antibodies to Bb were quantitated. Only {IgG}1, {IgG}2a, and {IgG}2b were produced in response to Bb. The {IgG}2a and {IgG}2b antibody responses, as well as the {DTH} response to Bb, showed {UV} dose-dependent reductions after {UV} irradiation. The primary {IgG}1 response to Bb was very low and was unaffected by {UV} irradiation; however, the {IgG}1 secondary response was elevated in {UV}-irradiated mice. Injection of anti-{IL}-10 antibody into {UV}-irradiated mice within 24 h after {UV} exposure restored the {DTH} response, as well as the {IgG}2a and {IgG}2b antibody responses. In addition, injecting recombinant murine {IL}-10 mimicked some of the effects of {UV} radiation. Our results support the hypothesis that in vivo, {UV} irradiation down-regulates Th1 immune responses, while leaving Th2 responses intact, and suggest that {IL}-10 is an important mediator of this effect.},
	pages = {3017--22},
	number = {11},
	journaltitle = {European Journal of Immunology},
	author = {Brown, E. L. and Rivas, J. M. and Ullrich, S. E. and Young, C. R. and Norris, S. J. and Kripke, M. L.},
	date = {1995}
}

@article{brown_multicomponent_2005,
	title = {Multicomponent Lyme vaccine: three is not a crowd},
	volume = {23},
	url = {http://www.ncbi.nlm.nih.gov/entrez/query.fcgi?cmd=Retrieve&db=PubMed&dopt=Citation&list_uids=15882529},
	abstract = {Lyme disease is caused by the spirochete Borrelia burgdorferi and it is the most common vector-borne disease in the United States. Disseminated spirochetes can persist in various tissues and can result in a variety of different disease manifestations. Vaccination trials testing various lipoprotein candidates have yielded mixed results despite the generation of robust antibody titers. Data presented in this report demonstrate that a combination vaccine composed of {DbpA}, {BBK}32 and {OspC} is more effective than single or double component formulations and that the ratio of each component dramatically impacts vaccine efficacy when tested in protection experiments against Borrelia following needle inoculation.},
	pages = {3687--96},
	number = {28},
	journaltitle = {Vaccine},
	author = {Brown, E. L. and Kim, J. H. and Reisenbichler, E. S. and Hook, M.},
	date = {2005}
}

@article{brown_adherence_1999,
	title = {Adherence of Borrelia burgdorferi. Identification of critical lysine residues in {DbpA} required for decorin binding},
	volume = {274},
	url = {http://www.ncbi.nlm.nih.gov/cgi-bin/Entrez/referer?http://www.jbc.org/cgi/content/abstract/274/37/26272},
	abstract = {Borrelia burgdorferi, the causative agent of Lyme disease, expresses on its surface two decorin binding adhesins, {DbpA} and {DbpB}. Previous studies have demonstrated that vaccination of mice with {DbpA} provided protection against challenge with heterologous Borrelia strains despite considerable sequence variability among {DbpA} in these strains. We have now examined the importance of individual amino acid residues in {DbpA} for decorin binding. We demonstrated that chemical modification of lysine residues resulted in loss of ligand binding activity. Of the 27 lysine residues in native {DbpA} from strain 297, 6 are present in most and 5 are conserved in all 30 {DbpA} sequences examined so far. Analysis of recombinant {DbpA} in which individual lysine residues have been mutated to alanine suggested that three of the conserved residues distributed throughout the {DbpA} sequence are required for decorin binding. These mutants lost their ability to bind decorin in Western ligand blot assay and bound reduced amounts of decorin in an {ELISA}. Furthermore, these mutant {DbpA} proteins did not inhibit the adherence of B. burgdorferi to a decorin substrata, and they did not recognize decorin in an extracellular matrix established by human fibroblast cultures. We conclude that the three lysine residues Lys-82, Lys-163, and Lys-170 are crucial for the binding of {DbpA} to decorin.},
	pages = {26272--8.},
	number = {37},
	journaltitle = {J Biol Chem},
	author = {Brown, E. L. and Guo, B. P. and O'Neal, P. and Hook, M.},
	date = {1999},
	keywords = {Animal, Base Sequence, Mice, Support, Non-U.S. Gov't, Support, U.S. Gov't, P.H.S., Amino Acid Sequence, Human, Sequence Homology, Amino Acid, Protein Binding, {DNA} Primers, Mutagenesis, Site-Directed, Cells, Cultured, Borrelia burgdorferi/*physiology, Bacterial Adhesion/*genetics, Fibroblasts/microbiology, Lysine/chemistry/*metabolism, Proteoglycans/*metabolism, Recombinant Proteins/chemistry/genetics/metabolism, {RNA} Helicases/chemistry/genetics/metabolism}
}

@article{brodsky_mig-14_2002,
	title = {mig-14 is a Salmonella gene that plays a role in bacterial resistance to antimicrobial peptides},
	volume = {184},
	url = {http://www.ncbi.nlm.nih.gov/entrez/query.fcgi?cmd=Retrieve&db=PubMed&dopt=Citation&list_uids=12029036},
	abstract = {It was previously demonstrated that the mig-14 gene of Salmonella enterica serovar Typhimurium is necessary for bacterial proliferation in the liver and spleen of mice following intragastric inoculation and that mig-14 expression, which is induced within macrophages, is under the control of the global regulator {PhoP}. Here we demonstrate that the mig-14 promoter is induced by growth in minimal medium containing low magnesium or acidic {pH}, consistent with regulation by {PhoP}. In addition, mig-14 is strongly induced by polymyxin B, protamine, and the mammalian antimicrobial peptide protegrin-1. While {phoP} is necessary for the induction of mig-14 in response to protamine and protegrin, mig-14 is still induced by polymyxin B in a {phoP} background. We also demonstrate that mig-14 is necessary for resistance of S. enterica serovar Typhimurium to both polymyxin B and protegrin-1. Gram-negative resistance to a variety of antimicrobial peptides has been correlated with modifications of lipopolysaccharide structure. However, we show that mig-14 is not required for one of these modifications, the addition of 4-aminoarabinose to lipid A. Additionally, sodium dodecyl sulfate-polyacrylamide gel electrophoresis analysis of wild-type and mig-14 lipopolysaccharide also shows no detectable differences between the two strains. Therefore, mig-14 contributes to Salmonella resistance to antimicrobial peptides by a mechanism that is not yet fully understood.},
	pages = {3203--13},
	number = {12},
	journaltitle = {J Bacteriol},
	author = {Brodsky, I. E. and Ernst, R. K. and Miller, S. I. and Falkow, S.},
	date = {2002},
	keywords = {Gene Expression Regulation, Bacterial, Research Support, U.S. Gov't, P.H.S., Culture Media, Drug Resistance, Bacterial/*genetics, Antibiotics, Peptide/*pharmacology, Bacterial Proteins/*genetics/metabolism, Magnesium/pharmacology, Polymyxin B/pharmacology, Protamines/pharmacology, Proteins/pharmacology, Salmonella/*drug effects/genetics/growth \& development}
}

@article{borst_antigenic_1995,
	title = {Antigenic variation in malaria},
	volume = {82},
	pages = {1--4},
	number = {1},
	journaltitle = {Cell},
	author = {Borst, P. and Bitter, W. and {McCulloch}, R. and Van Leeuwen, F. and Rudenko, G.},
	date = {1995},
	keywords = {Animal, Membrane Proteins/genetics, Human, *Antigenic Variation, Antigens, Protozoan/*genetics/immunology, Blood Proteins/*genetics/immunology, Erythrocytes/parasitology, Genes, Protozoan, Malaria/immunology/parasitology, Plasmodium/*genetics/immunology}
}

@article{boggemeyer_borrelia_1994,
	title = {Borrelia burgdorferi upregulates the adhesion molecules E-selectin, P-selectin, {ICAM}-1 and {VCAM}-1 on mouse endothelioma cells in vitro},
	volume = {2},
	abstract = {In order to obtain more information on processes leading to Borrelia burgdorferi-induced inflammation in the host, we have developed an in vitro model to study the upregulation of cell surface expression of adhesion molecules on endothelial cells by spirochetes. A mouse endothelioma cell line, derived from brain capillaries, {bEnd}3, was used as indicator population. {bEnd}3 cells were incubated with preparations of viable, inactivated or sonicated spirochetes and the expression of E-selectin, P-selectin, {ICAM}-1 and {VCAM}-1 was monitored by immunocytochemistry and quantified by cell surface {ELISA}. We show that all three spirochetal preparations are able to upregulate cell surface expression of E-selectin, P-selectin, {ICAM}-1 and {VCAM}-1 on {bEnd} 3 cells in a dose-dependent manner. The kinetics of cell surface expression of the individual adhesion molecules in the presence of Borrelia burgdorferi showed maxima at about 50 h of incubation or later; this was distinct from results obtained with sonicated-preparations of Escherichia coli bacteria or with enterobacterial {LPS} where peak expression was observed between 4 h and 16 h. The fact that Borrelia burgdorferi does not contain conventional {LPS} suggests that the mode of induction of adhesion molecules on endothelial cells is influenced by the phenotype of bacteria. At the peak of spirochete-induced cell surface expression of adhesion molecules (approximately 50 h), {bEnd}3 cells were found to bind cells of a {VLA}-4+ B lymphoma line (L1-2) much more efficiently than untreated control cells. The binding of L1-2 cells to presensitized {bEnd}3 cells was significantly inhibited (more than 75\%) in the presence of monoclonal antibodies to both {VLA}-4 and its endothelial counterreceptor {VCAM}-1. These findings demonstrate that Borrelia burgdorferi organisms are able to induce functionally active adhesion molecules on endothelial cells in vitro and suggest that E-selectin, P-selectin, {ICAM}-1 and {VCAM}-1 play an important role in the pathogenesis of spirochetal infection.},
	pages = {145--57},
	number = {2},
	journaltitle = {Cell Adhesion \& Communication},
	author = {Boggemeyer, E. and Stehle, T. and Schaible, U. E. and Hahne, M. and Vestweber, D. and Simon, M. M.},
	date = {1994}
}

@article{boesen_mycoplasma_1998,
	title = {The Mycoplasma hominis vaa gene displays a mosaic gene structure},
	volume = {29},
	abstract = {Mycoplasma hominis contains a variable adherence-associated (vaa) gene. To classify variants of the vaa genes, we examined 42 M. hominis isolated by {PCR}, {DNA} sequencing and immunoblotting. This uncovered the existence of five gene categories. Comparison of the gene types revealed a modular composition of the Vaa proteins. The proteins constituted a conserved N-terminal part followed by a varying number of interchangeable cassettes encoding approximately 110 amino acids with conserved sequences boxes flanking the cassettes. The interchangeable cassettes showed a high mutual homology and a conserved leucine zipper motif. The smallest product contained only one cassette and the largest five. Additionally, two types of stop mutations caused by substitutions resulting in the expression of truncated Vaa proteins were observed. Our results expand the known potential of the Vaa system in generating antigen variation.},
	pages = {97--110},
	number = {1},
	journaltitle = {Mol Microbiol},
	author = {Boesen, T. and Emmersen, J. and Jensen, L. T. and Ladefoged, S. A. and Thorsen, P. and Birkelund, S. and Christiansen, G.},
	date = {1998},
	keywords = {Bacterial Proteins/*genetics, Support, Non-U.S. Gov't, *Genes, Bacterial, Amino Acid Sequence, Molecular Sequence Data, Antibodies, Monoclonal/immunology, Polymerase Chain Reaction, Sequence Analysis, {DNA}, Microscopy, Immunoelectron, *Mosaicism, Blotting, Northern, Epitope Mapping, Epitopes, B-Lymphocyte/immunology, Gene Amplification, Mycoplasma hominis/*genetics/immunology/isolation \& purification}
}

@article{bockenstedt_inability_1993,
	title = {Inability of truncated recombinant Osp A proteins to elicit protective immunity to Borrelia burgdorferi in mice},
	volume = {151},
	abstract = {The murine immune response to Borrelia burgdorferi (Bb), the etiologic agent of Lyme disease, is characterized by the development of antibodies reactive with the outer surface protein (Osp) A. It has been demonstrated that passive immunization of mice with at least some Osp A antibodies, including an Osp A {mAb} ({CIII}.78) that binds to a conformational epitope in the carboxyl-terminus of Osp A, provides protection against Bb challenge. Active immunization of mice with Osp A also confers protection, making Osp A a candidate for a vaccine Ag. To determine the regions of the Osp A protein that can elicit protective immunity, we immunized boosted mice with overlapping recombinant truncated fragments of Osp A, then challenged them with Bb. All groups of mice developed {IgG} Osp A antibodies detectable by immunoblotting with sera diluted at least 5000-fold. As expected, vaccination with full-length recombinant Osp A protected mice from challenge infection. In contrast, none of the mice vaccinated with the truncated Osp A proteins demonstrated immunity, even those immunized with an Osp A fragment binding the neutralizing {mAb} {CIII}.78. Osp A antibodies contained in the truncated Osp A antisera also failed to immunoprecipitate in vitro translated full-length Osp A and did not bind, as demonstrated by indirect immunofluorescence, to live or acetone-fixed Bb. Taken together, these results suggest that neutralizing Osp A antibodies are induced by vaccination with the full-length recombinant Osp A protein but not by vaccination with recombinant fragments.},
	pages = {900--6},
	number = {2},
	journaltitle = {Journal of Immunology},
	author = {Bockenstedt, L. K. and Fikrig, E. and Barthold, S. W. and Kantor, F. S. and Flavell, R. A.},
	date = {1993}
}

@article{bockenstedt_borrelia_1993,
	title = {Borrelia burgdorferi infection and immunity in mice deficient in the fifth component of complement},
	volume = {61},
	url = {http://www.ncbi.nlm.nih.gov/entrez/query.fcgi?cmd=Retrieve&db=PubMed&dopt=Citation&list_uids=8478100},
	abstract = {When immunocompetent mice are inoculated with Borrelia burgdorferi, they develop acute arthritis and carditis that undergo spontaneous regression despite the persistence of infection. Specific T- and/or B-cell immunity appears to be necessary for resolution of disease manifestations. Humoral immune responses to B. burgdorferi are also important in prevention of B. burgdorferi infection, in that passive transfer of immune sera or protective monoclonal antibodies prevents the spirochete from establishing infection. It has previously been suggested that complement is necessary for effective antibody-mediated host responses against B. burgdorferi. To investigate the role of complement in the pathogenesis and prevention of Lyme disease, we compared the responses to B. burgdorferi challenge inoculation of mice genetically deficient in the fifth component of complement (C5) with those of C5-sufficient mice. All C5-deficient strains tested were susceptible to B. burgdorferi infection, and disease manifestations underwent regression in a similar time-course to those of complement-sufficient mice. Moreover, passive immunization of C5-deficient mice with either immune rabbit sera or neutralizing monoclonal antibody protected them from challenge infection. These results demonstrate that the expression of Lyme disease is not altered in mice deficient in C5 and that C5-mediated complement activation is not necessary for antibody-mediated protection from infection.},
	pages = {2104--7},
	number = {5},
	journaltitle = {Infect Immun},
	author = {Bockenstedt, L. K. and Barthold, S. and Deponte, K. and Marcantonio, N. and Kantor, F. S.},
	date = {1993},
	keywords = {Mice, Animals, Research Support, Non-U.S. Gov't, Research Support, U.S. Gov't, P.H.S., Antibodies, Monoclonal/immunology, Borrelia burgdorferi Group/*immunology, Lyme Disease/*immunology, Immunization, Passive, Antibodies, Bacterial/administration \& dosage/*immunology, Complement 5/deficiency/*immunology, Complement Activation, Mice, Inbred Strains, Mice, Mutant Strains}
}

@article{boardman_essential_2008,
	title = {Essential role of the response regulator Rrp2 in the infectious cycle of Borrelia burgdorferi},
	volume = {76},
	issn = {1098-5522 (Electronic)},
	url = {http://www.ncbi.nlm.nih.gov/entrez/query.fcgi?cmd=Retrieve&db=PubMed&dopt=Citation&list_uids=18573895},
	abstract = {Alteration of surface lipoprotein profiles is a key strategy that the Lyme disease pathogen, Borrelia burgdorferi, has evolved to be maintained within its enzootic cycle between arthropods and mammals. Accumulated evidence indicates that the central regulatory pathway controlling differential gene expression by B. burgdorferi is the {RpoN}-{RpoS} pathway (the sigma(54)-sigma(S) sigma factor cascade). It was previously shown that activation of the {RpoN}-{RpoS} pathway is controlled by Rrp2, a two-component response regulator and sigma(54)-dependent transcriptional activator. The role of Rrp2 in the infectious cycle of B. burgdorferi has not been determined heretofore. In this report, we demonstrate that an rrp2 mutant defective in activating sigma(54)-dependent transcription was unable to establish infection in mice, but the rrp2 mutant was capable of surviving within ticks during and after tick feeding. Because the rrp2 mutant was defective in the production of {OspC}, an outer surface lipoprotein essential for mammalian host infection, we further examined whether the loss of infectivity of the rrp2 mutant was solely due to the inability to produce {OspC}. While transformation with a shuttle vector carrying {ospC} under the control of a constitutive {flaB} promoter restored infection to an {ospC} mutant in immunodeficient {SCID} mice, it could not rescue the avirulent phenotype of the rrp2 mutant. These data indicate that, in addition to controlling {OspC}, Rrp2 controls another factor(s) essential for B. burgdorferi to establish infection in mammals. Furthermore, microarray analyses revealed that 125 and 19 genes were positively and negatively regulated, respectively, by Rrp2, which provides a foundation for future identification of additional Rrp2-dependent virulence determinants in B. burgdorferi.},
	pages = {3844--53},
	number = {9},
	journaltitle = {Infection and immunity},
	author = {Boardman, B. K. and He, M. and Ouyang, Z. and Xu, H. and Pang, X. and Yang, X. F.},
	date = {2008},
	keywords = {Mice, Amino Acid Sequence, Molecular Sequence Data, Animals, Mice, {SCID}, Mice, Inbred C3H, Ticks, Virulence, Lyme Disease/*microbiology, Sequence Alignment, Gene Deletion, Gene Expression Profiling, Mutagenesis, Insertional, Genetic Complementation Test, Antigens, Bacterial/biosynthesis, Bacterial Outer Membrane Proteins/biosynthesis, Bacterial Proteins/genetics/*physiology, Borrelia burgdorferi/genetics/*growth \& development/*pathogenicity, Microbial Viability}
}

@article{blevins_rrp2_2009,
	title = {Rrp2, a sigma54-dependent transcriptional activator of Borrelia burgdorferi, activates {rpoS} in an enhancer-independent manner},
	volume = {191},
	issn = {1098-5530 (Electronic)},
	url = {http://www.ncbi.nlm.nih.gov/entrez/query.fcgi?cmd=Retrieve&db=PubMed&dopt=Citation&list_uids=19201806},
	abstract = {Rrp2 is the sole sigma(54)-dependent transcriptional activator present in the Borrelia burgdorferi genome. We showed that recombinant Rrp2 binds to {DNA} in a sequence-nonspecific manner. During infection, Rrp2 activates sigma(54)-dependent {rpoS} expression without an apparent upstream enhancer element commonly associated with other sigma(54)-dependent transcriptional activators.},
	pages = {2902--5},
	number = {8},
	journaltitle = {Journal of bacteriology},
	author = {Blevins, J. S. and Xu, H. and He, M. and Norgard, M. V. and Reitzer, L. and Yang, X. F.},
	date = {2009},
	keywords = {*Gene Expression Regulation, Bacterial, Protein Binding, Borrelia burgdorferi/*physiology, Bacterial Proteins/*biosynthesis/genetics, {DNA}, Bacterial/metabolism, Electrophoretic Mobility Shift Assay, Promoter Regions, Genetic, {RNA} Polymerase Sigma 54/metabolism, Sigma Factor/*biosynthesis/genetics, Trans-Activators/*metabolism}
}

@article{bledsoe_isolation_1994,
	title = {Isolation and partial characterization of Borrelia burgdorferi inner and outer membranes by using isopycnic centrifugation},
	volume = {176},
	abstract = {In order to characterize the protein composition of the outer membrane of Borrelia burgdorferi, we have isolated inner and outer membranes by using discontinuous sucrose density step gradients. Outer and inner membrane fractions isolated by this method contained less than 1 and 2\%, respectively, of the total lactate dehydrogenase activity (soluble marker) in cell lysate. More importantly, the purified outer membranes contained less than 4\% contamination by the C subunit of F1/F0 {ATPase} (inner membrane marker). Very little flagellin protein was present in the outer membrane sample. This indicated that the outer membranes were relatively free of contamination by cytoplasmic, inner membrane or flagellar components. The outer membrane fractions (rho = 1.19 g/cm3) contained 0.15 mg (dry weight) of protein per mg. Inner membrane samples (rho = 1.12 g/cm3) contained 0.60 mg (dry weight) of protein per mg. Freeze-fracture electron microscopy revealed that the outer membrane vesicles contained about 1,700 intramembranous particles per micron 2 while inner membrane densities for inner and outer membranes. Sodium dodecyl sulfate-polyacrylamide gel electrophoresis ({SDS}-{PAGE}) and nonequilibrium {pH} gel electrophoresis-{SDS}-{PAGE} analyses of inner and outer membrane samples revealed several proteins unique to the inner membrane and 20 proteins that localized specifically to the outer membrane. This analysis clearly shows that the inner and outer membranes isolated by this technique are unique structures.},
	pages = {7447--55},
	number = {24},
	journaltitle = {Journal of Bacteriology},
	author = {Bledsoe, H. A. and Carroll, J. A. and Whelchel, T. R. and Farmer, M. A. and Dorward, D. W. and Gherardini, F. C.},
	date = {1994}
}

@article{blanco_isolation_1994,
	title = {Isolation of the outer membranes from Treponema pallidum and Treponema vincentii},
	volume = {176},
	abstract = {The outer membranes from Treponema pallidum subsp. pallidum and Treponema vincentii were isolated by a novel method. Purified outer membranes from T. pallidum and T. vincentii following sucrose gradient centrifugation banded at 7 and 31\% (wt/wt) sucrose, respectively. Freeze fracture electron microscopy of purified membrane vesicles from T. pallidum and T. vincentii revealed an extremely low density of protein particles; the particle density of T. pallidum was approximately six times less than that of T. vincentii. The great majority of T. vincentii lipopolysaccharide was found in the outer membrane preparation. The T. vincentii outer membrane also contained proteins of 55 and 65 {kDa}. 125I-penicillin V labeling demonstrated that t. pallidum penicillin-binding proteins were found exclusively with the protoplasmic cylinders and were not detectable with purified outer membrane material, indicating the absence of inner membrane contamination. Isolated T. pallidum outer membrane was devoid of the 19-{kDa} 4D protein and the normally abundant 47-{kDa} lipoprotein known to be associated with the cytoplasmic membrane; only trace amounts of the periplasmic endoflagella were detected. Proteins associated with the T. pallidum outer membrane were identified by one- and two-dimensional electrophoretic analysis using gold staining and immunoblotting. Small amounts of strongly antigenic 17- and 45-{kDa} proteins were detected and shown to correspond to previously identified lipoproteins which are found principally with the cytoplasmic membrane. Less antigenic proteins of 65, 31 (acidic {pI}), 31 (basic {pI}), and 28 {kDa} were identified. Compared with whole-organism preparations, the 65- and the more basic 31-{kDa} proteins were found to be highly enriched in the outer membrane preparation, indicating that they may represent the T. pallidum rare outer membrane proteins. Reconstitution of solubilized T. pallidum outer membrane into lipid bilayer membranes revealed porin activity with two estimated channel diameters of 0.35 and 0.68 nm based on the measured single-channel conductances in 1 M {KCl} of 0.40 and 0.76 {nS}, respectively.},
	pages = {6088--99},
	number = {19},
	journaltitle = {Journal of Bacteriology},
	author = {Blanco, D. R. and Reimann, K. and Skare, J. and Champion, C. I. and Foley, D. and Exner, M. M. and Hancock, R. E. and Miller, J. N. and Lovett, M. A.},
	date = {1994}
}

@article{blanco_identification_1991,
	title = {Identification of Treponema pallidum subspecies pallidum genes encoding signal peptides and membrane-spanning sequences using a novel alkaline phosphatase expression vector},
	volume = {5},
	abstract = {Treponema pallidum subspecies pallidum is a pathogenic spirochaete for which there are no systems of genetic exchange. In order to provide a system for the identification of T. pallidum surface proteins and potential virulence factors, we have developed a novel expression vector which confers the utility of {TnphoA} transposition. The relevant features of this plasmid vector, termed {pMG}, include an inducible tac promoter, a polylinker with multiple cloning sites in three reading frames, and an alkaline phosphatase ({AP}) gene lacking the signal sequence-encoding region. Library construction with Sau3A-digested T. pallidum genomic {DNA} resulted in the creation of functional T. pallidum-{AP} fusion proteins. Analysis of fusion proteins and their corresponding {DNA} and deduced amino acid sequences demonstrated that they could be grouped into three categories: (i) those with signal peptides containing leader peptidase I cleavage sites, (ii) those with signal peptides containing leader peptidase {II} cleavage sites, and (iii) those with non-cleavable hydrophobic membrane-spanning sequences. Triton X-114 detergent phase partitioning of individual T. pallidum-{AP} fusions revealed several clones whose {AP} activity partitioned preferentially into the hydrophobic detergent phase. Several of these fusion proteins were subsequently shown to be acylated by Escherichia coli following [3H]-palmitate labelling, indicating their lipoproteinaceous nature. {DNA} and amino acid sequence analysis of one acylated fusion protein, Tp75, confirmed the presence of a hydrophobic N-terminal signal sequence containing a consensus leader peptidase {II} recognition site. The {DNA} sequence of Tp75 also indicates that this is a previously unreported T. pallidum lipoprotein. T. pallidum-{AP} fusion proteins which partitioned into the hydrophobic detergent phase but did not incorporate palmitate were also identified. {DNA} and amino acid analysis of one such clone, Tp70, showed no cleavable signal but had a significant hydrophobic region of approximately 20 residues, consistent with a membrane-spanning domain. Immunoblot analysis of T. pallidum-{AP} fusions detected with a monoclonal antibody specific for {AP} identified several fusion proteins which migrated as doublets separated in apparent electrophoretic mobility by no more than 3 {kDa}. [35S]-methionine pulse-chase incorporation showed that the doublet {AP} fusions represented precursor and processed forms of the same protein. {DNA} and amino acid sequence analysis of clones expressing processed fusion proteins demonstrated hydrophobic N-terminal signal sequences containing consensus leader peptidase I recognition sites.},
	pages = {2405--15},
	number = {10},
	journaltitle = {Molecular Microbiology},
	author = {Blanco, D. R. and Giladi, M. and Champion, C. I. and Haake, D. A. and Chikami, G. K. and Miller, J. N. and Lovett, M. A.},
	date = {1991}
}

@article{blanco_porin_1995,
	title = {Porin activity and sequence analysis of a 31-kilodalton Treponema pallidum subsp. pallidum rare outer membrane protein (Tromp1)},
	volume = {177},
	abstract = {We have recently reported the isolation and purification of the Treponema pallidum outer membrane and the identification of its rare protein constituents, including a 31-{kDa} protein markedly enriched in the outer membrane preparation (D.R. Blanco, K. Reimann, J. Skare, C.I. Champion, D. Foley, M. M. Exner, R. E. W. Hancock, J. N. Miller, and M. A. Lovett, J. Bacteriol. 176:6088-6099, 1994). In this study, we report the cloning, sequencing, and expression of the structural gene which encodes the 31-{kDa} outer membrane protein, designated Tromp1. The deduced amino acid sequence from the tromp1 gene sequence encodes a 318-amino-acid polypeptide with a putative 40-amino-acid signal peptide. Processing of Tromp1 results in a mature protein with a predicted molecular mass of 30,415 Da and a calculated {pI} of 6.6. Secondary-structure predictions identified repeated stretches of amphipathic beta-sheets typical of outer membrane protein membrane-spanning sequences. A topological model of Tromp1 containing 14 transmembrane segments is proposed. Specific antiserum against a recombinant Tromp1 fusion protein was generated and was used to identify native Tromp1 in cellular fractionation. Upon Triton X-114 extraction and phase separation of T. pallidum, the 31-{kDa} Tromp1 protein was detected in the detergent-phase fraction but not in the protoplasmic cylinder or aqueousphase fractions, consistent with a hydrophobic outer membrane protein. Anti-Tromp1 antiserum was also used to identify native Tromp1 purified from whole T. pallidum by Triton X-100 solubilization followed by nondenaturing isoelectric focusing.({ABSTRACT} {TRUNCATED} {AT} 250 {WORDS})},
	pages = {3556--62},
	number = {12},
	journaltitle = {Journal of Bacteriology},
	author = {Blanco, D. R. and Champion, C. I. and Exner, M. M. and Erdjument-Bromage, H. and Hancock, R. E. and Tempst, P. and Miller, J. N. and Lovett, M. A.},
	date = {1995}
}

@article{bey_protection_1995,
	title = {Protection of C3H/He mice from experimental Borrelia burgdorferi infection by immunization with a 110-kilodalton fusion protein},
	volume = {63},
	abstract = {A 110-{kDa} Borrelia burgdorferi fusion protein, Escherichia coli expressing the fusion protein, transformed E. coli lacking the fusion protein insert, and lyophilized whole B. burgdorferi bacteria were compared for immunogenicity in C3H/He mice. Immunized mice were challenged with a variety of isolates from the United States or the European isolate P/Gau 3 weeks following the last inoculation. An average of 76.7\% of the mice immunized with 25 micrograms of lyophilized whole B. burgdorferi cells were protected from infection, while 60\% of the mice immunized with the 110-{kDa} fusion protein were protected. Whole E. coli bacteria expressing the fusion protein protected 57.7\% of immunized mice against experimental challenge. Lower levels of protection occurred in mice challenged with the European isolate than in those challenged with isolates originating from the United States. These results demonstrate the potential of the 110-{kDa} fusion protein for use as a component of a subunit vaccine for prevention of Lyme borreliosis.},
	pages = {3213--17},
	number = {8},
	journaltitle = {Infection \& Immunity},
	author = {Bey, R. F. and Larson, M. E. and Lowery, D. E. and Lee, B. W. and Knutson, K. S. and Simonson, R. R. and King, V. L.},
	date = {1995}
}

@article{bergstrom_extrachromosomal_1992,
	title = {Extrachromosomal elements of spirochetes},
	volume = {143},
	abstract = {The spirochetes include some important pathogenic bacteria, Treponema, Borrelia and Leptospira. The pathogeneses of these spirochetes are very diverse. In an attempt to learn more about the virulence factors among the spirochetes, their genetic organization and capacity have been studied. Structural analysis of the genome in Borrelia has shown that the genome is composed of one linear maxi-chromosome with additional linear minichromosomes as well as several supercoiled circular plasmids. Moreover, the molecular analysis of the terminal ends of one of the linear minichromosomes has revealed that this unique replicon has sequence similarities with poxviruses and particularly the viral agent of African swine fever. The presence of nucleic-acid-containing vesicles and its possible role in mediating {DNA} transfer between borreliae is an additional, very interesting feature of these organisms. Treponema does not contain any linear {DNA}, chromosomal or extrachromosomal, however molecular characterization of a 2.6-kb plasmid of Treponema denticola has been performed with the aim of establishing cloning vehicles to study the virulence properties of the genus Treponema. [References: 50]},
	pages = {623--8},
	number = {6},
	journaltitle = {Research in Microbiology},
	author = {Bergstrom, S. and Garon, C. F. and Barbour, A. G. and {MacDougall}, J.},
	date = {1992}
}

@article{benach_ige_1986,
	title = {An {IgE} response to spirochete antigen in patients with Lyme disease},
	volume = {263},
	url = {http://www.ncbi.nlm.nih.gov/entrez/query.fcgi?cmd=Retrieve&db=PubMed&dopt=Citation&list_uids=2437736},
	abstract = {Most but not all Lyme disease patients produce specific {IgE} antibodies to Borrelia burgdorferi. Development of {IgE} antibodies paralleled that of other immunologic classes and appeared to be directed against a polypeptide with a molecular weight of 41,000. Total serum {IgE} levels in Lyme disease patients were usually within the normal range in all stages of the disease. However, highly elevated total serum {IgE} in certain patients were not correlated to any particular disease stage nor to specific antibody titers. Spirochetes and spirochetal sonicates in high concentration induced release of histamine from basophils derived from both patients and controls. At lower antigen concentrations, histamine release could be induced only from basophils derived from patients. Synovial fluids from patients with Lyme arthritis contained {IgE} but only negligible amounts of histamine.},
	pages = {127--32},
	number = {1},
	journaltitle = {Zentralbl Bakteriol Mikrobiol Hyg [A]},
	author = {Benach, J. L. and Gruber, B. L. and Coleman, J. L. and Habicht, G. S. and Golightly, M. G.},
	date = {1986},
	keywords = {Electrophoresis, Polyacrylamide Gel, Humans, Research Support, Non-U.S. Gov't, Borrelia/*immunology, Immunologic Techniques, Enzyme-Linked Immunosorbent Assay, Lyme Disease/*immunology, *Borrelia burgdorferi, Antigens, Bacterial/*immunology, Basophils/metabolism, Histamine Release, Immunoglobulin E/*biosynthesis}
}

@article{benach_clinical_1987,
	title = {Clinical and geographic characteristics of Lyme disease in New York},
	volume = {263},
	url = {http://www.ncbi.nlm.nih.gov/entrez/query.fcgi?cmd=Retrieve&db=PubMed&dopt=Citation&list_uids=3591104},
	abstract = {The clinical and geographic characteristics of 679 patients who met the clinical definition of Lyme disease and who had antibody titers of greater than or equal to 1: 128 to Borrelia burgdorferi for a two year period, 1983-1984, are described. Males outnumbered females 60\% to 40\% for the two year period and nearly half of all cases were children and young adults nineteen years old or younger. Forty percent of the patients reported single or multiple tick bites prior to the onset of illness and tick bites were clustered in the summer months. Skin lesions ({ECM}) were reported in 63\% of all the patients. Joint involvement as the only manifestation of Lyme disease was reported in 21\% and 22\% of all the patients in 1983 and 1984 respectively. A 2: 1 ratio of males to females was noted on this subgroup and 63\% of these were 19 years old or less. Onset of joint manifestations were most frequent in the last three months of the year. Neurological manifestations were noted in 20\% of the patients with facial palsy being the most frequent. Twenty nine patients had neurological disorders as the only manifestation of Lyme disease. Cardiovascular symptoms were reported in 26 patients (4\%). The secondary manifestations of Lyme disease were of summer and early fall onset. Lyme disease in New York is restricted to suburbs north of New York City in Westchester County, and in suburbs to the east of New York City in Suffolk County, Long Island. Incidence for the two year period can range from 0.01 cases per 1000 in some communities to 28 cases per 1000 in highly endemic areas.},
	pages = {477--82},
	number = {3},
	journaltitle = {Zentralbl Bakteriol Mikrobiol Hyg [A]},
	author = {Benach, J. L. and Coleman, J. L.},
	date = {1987},
	keywords = {Humans, Female, Male, Adult, Aged, Middle Aged, Adolescent, Child, Age Factors, Lyme Disease/complications/*epidemiology, Nervous System Diseases/epidemiology/etiology, New York, Sex Factors}
}

@article{bellido_reevaluation_1992,
	title = {Reevaluation, using intact cells, of the exclusion limit and role of porin {OprF} in Pseudomonas aeruginosa outer membrane permeability},
	volume = {174},
	abstract = {Earlier studies that used model membrane reconstitution methods have come to different conclusions regarding the exclusion limit of the outer membrane of Pseudomonas aeruginosa and whether {OprF} is the major channel-forming protein in the outer membrane. In this study, a 6.2-kbp {SalI} fragment, encoding only two cytoplasmic enzymes, alpha-galactosidase and sucrose hydrolase, and the inner membrane raffinose permease, was cloned behind the m-toluate-inducible tol promoter of vector {pNM}185 to create plasmid {pFB}71. P. aeruginosa strains harboring {pFB}71, when grown with inducer, produced both enzymes encoded by the insert and had acquired the ability to grow on the disaccharide melibiose and the trisaccharide raffinose. The rate of growth was dependent on the concentration and size of the saccharide and was decreased three- to fivefold by the absence of {OprF}, as examined by measuring the growth on melibiose and raffinose of an isogenic {OprF}-deficient omega insertion derivative, H636({pFB}71). At high concentrations, di-, tri-, and tetrasaccharides could pass across the outer membrane to plasmolyze P. aeruginosa, as measured by light scattering and confirmed by electron microscopy. The initial rate kinetics of light-scattering changes were dependent on the size of the saccharide being used. Furthermore, the rates of change in light scattering due to raffinose and stachyose uptake across the outer membrane for strain H636 were fivefold or more lower than for its {OprF}-sufficient parent H103.({ABSTRACT} {TRUNCATED} {AT} 250 {WORDS})},
	pages = {5196--203},
	number = {16},
	journaltitle = {Journal of Bacteriology},
	author = {Bellido, F. and Martin, N. L. and Siehnel, R. J. and Hancock, R. E.},
	date = {1992}
}

@article{belland_expression_1989,
	title = {Expression and phase variation of gonococcal P.{II} genes in Escherichia coli involves ribosomal frameshifting and slipped-strand mispairing},
	volume = {3},
	abstract = {Expression and phase variation of Neisseria gonorrhoeae P.{II} genes in Escherichia coli were studied using {TnphoA} fusions. Fusions were created in the P.{IIc} gene of N. gonorrhoeae {JS}3 using lambda {TnphoA}-1 and were characterized by restriction digestion and dideoxy sequencing. Three fusions were chosen for further study; Tnp7 (fusion junction at mature amino acid 7), Tnp57 (amino acid 57), Tnp66 (amino acid 66). All fusions were in frame with the P.{IIc} coding sequence but were out of frame with the purported initiation codon. All fusion constructions were shown to phase vary in E. coli in an analogous fashion to that seen in N. gonorrhoeae, i.e. phase changes (in a {recA} background) at a frequency of c. 10(-3) accompanied by an alteration at the {DNA} level of the number of coding repeats ({CRs}). In vitro mutagenesis of the fusion constructions indicated that expression of out of frame P.{II} genes in E. coli was probably the result of ribosomal frameshifting within the run of 'A' residues immediately preceding the {CR} region and not due to low-level false initiation at codons other than the {ATG} initiation codon (as had previously been suggested). The mechanism for P.{IIc}::{phoA} phase variation appears to be related to the 'slipped-strand mispairing' mechanism responsible for frameshift mutations in a number of other bacterial genes containing short, direct, tandem repeats.},
	pages = {777--86},
	number = {6},
	journaltitle = {Mol Microbiol},
	author = {Belland, R. J. and Morrison, S. G. and van der Ley, P. and Swanson, J.},
	date = {1989},
	keywords = {Base Sequence, *Genes, Bacterial, Amino Acid Sequence, Molecular Sequence Data, Mutation, Phenotype, Cloning, Molecular, Restriction Mapping, *Gene Expression Regulation, Alkaline Phosphatase/genetics/metabolism, Antigens, Bacterial/biosynthesis/*genetics, {DNA} Repair, {DNA}, Ribosomal/*genetics, Escherichia coli/*genetics, Neisseria gonorrhoeae/*genetics, Recombinant Fusion Proteins/genetics}
}

@article{belisle_fatty_1994,
	title = {Fatty acids of Treponema pallidum and Borrelia burgdorferi lipoproteins},
	volume = {176},
	abstract = {A fundamental ultrastructural feature shared by the spirochetal pathogens Treponema pallidum subsp. pallidum (T. pallidum) and Borrelia burgdorferi, the etiological agents of venereal syphilis and Lyme disease, respectively, is that their most abundant membrane proteins contain covalently attached fatty acids. In this study, we identified the fatty acids covalently bound to lipoproteins of B. burgdorferi and T. pallidum and examined potential acyl donors to these molecules. Palmitate was the predominant fatty acid of both B. burgdorferi and T. pallidum lipoproteins. T. pallidum lipoproteins also contained substantial amounts of stearate, a fatty acid not typically prevalent in prokaryotic lipoproteins. In both spirochetes, the fatty acids of cellular lipids differed from those of their respective lipoproteins. To characterize phospholipids in these organisms, spirochetes were metabolically labeled with [3H]palmitate or [3H]oleate; B. burgdorferi contained only phosphatidylglycerol and phosphatidylcholine, while T. pallidum contained phosphatidylglycerol, phosphatidylcholine, phosphatidylethanolamine, phosphatidylserine, phosphatidylinositol, and cardiolipin. Although palmitate predominated in the lipoproteins, there were no apparent differences in the incorporation of these two fatty acids into phospholipids (putative acyl donors). Phospholipase A1 and A2 digestion of phosphatidylcholine from B. burgdorferi and T. pallidum labeled with either [3H]palmitate or [3H]oleate also revealed that neither fatty acid was incorporated preferentially into the 1 and 2 positions (potential acyl donor sites) of the glycerol backbone. The combined findings suggest that fatty acid utilization during lipoprotein synthesis is determined largely by the fatty acid specificities of the lipoprotein acyl transferases. These findings also provide the basis for ongoing efforts to elucidate the relationship between lipoprotein acylation and the physiological functions and inflammatory activities of these molecules.},
	pages = {2151--7},
	number = {8},
	journaltitle = {Journal of Bacteriology},
	author = {Belisle, J. T. and Brandt, M. E. and Radolf, J. D. and Norgard, M. V.},
	date = {1994}
}

@article{beck_rtx_1994,
	title = {{RTX} toxin genotypes and phenotypes in Actinobacillus pleuropneumoniae field strains},
	volume = {32},
	abstract = {Actinobacillus pleuropneumoniae serotype reference strains and 204 A. pleuropneumoniae field strains representing all 12 serotypes and both biovars 1 and 2, obtained from laboratories from various countries worldwide, were analyzed for the presence of the toxin genes {apxIC}, {apxIA}, {apxIB}, {apxID}, {apxIIC}, {apxIIA}, {apxIIIC}, {apxIIIA}, {apxIIIB}, and {apxIIID} by {DNA}-{DNA} hybridization with specific gene probes. Expression of the toxins {ApxI}, {ApxII}, and {ApxIII} was assessed by immunoblot analysis with monoclonal antibodies. The results show that the patterns of apx genes and those of the expressed Apx toxins in biovar 1 field strains are the same as those of the genes and toxins of corresponding serotype reference strain. We found only three strains which had certain apx genes missing compared with the genes in their serotype reference strains. Analysis of the expression of the three toxins showed that nearly all strains expressed their apx genes and produced the same Apx toxins as their serotype reference strain. We found only one strain that did not produce {ApxI}, although it contained the {apxICABD} genes, and one strain which did not express {ApxII} but which contained {apxIICA}. Several field strains which initially showed that their serotype did not correspond to the apx gene profile of the reference strain and which had an unexpected virulence for the given serotype revealed that their initial serotyping was erroneous. We show that the apx gene profiles are inherent to a given serotype. The method cannot differentiate between all 12 serotypes. However, it allowed us to distinguish five groups of toxin gene patterns which showed pathological, toxicological, and epidemiological significance.({ABSTRACT} {TRUNCATED} {AT} 250 {WORDS})},
	pages = {2749--54},
	number = {11},
	journaltitle = {Journal of Clinical Microbiology},
	author = {Beck, M. and van den Bosch, J. F. and Jongenelen, I. M. and Loeffen, P. L. and Nielsen, R. and Nicolet, J. and Frey, J.},
	date = {1994}
}

@article{beck_role_1986,
	title = {A role for interleukin-1 in the pathogenesis of Lyme disease},
	volume = {263},
	url = {http://www.ncbi.nlm.nih.gov/entrez/query.fcgi?cmd=Retrieve&db=PubMed&dopt=Citation&list_uids=3495083},
	abstract = {Interleukin-1 ({IL}-1) is the major immunoregulatory molecule produced by macrophages in response to a variety of environmental insults including chemicals, phagocytosis, bacteria, and bacterial products. Macrophages stimulated by Borrelia burgdorferi produced large quantities of {IL}-1 when spirochetes were added to macrophages at a ratio of 10 spirochetes per macrophage. The release of {IL}-1 was dose dependent: a single spirochete per macrophage was sufficient to produce significant quantities of {IL}-1. Spirochetal lipopolysaccharide was not required for this activity in that polymyxin B in the spirochete-macrophage culture had no effect on {IL}-1 production. Normal murine fibroblasts cultured with this {IL}-1 were shown to have an increased rate of {DNA} synthesis and an increase in secreted collagenase. {IL}-1 was found in joint fluids from Lyme disease patients. When {IL}-1 was injected intradermally into the backs of rabbits, the injection sites became indurated, erythematous, and warm to the touch after 4 hrs and annular lesions much like those of erythema chronicum migrans were seen in some animals after 24 hrs. B. burgdorferi is a powerful inducer for {IL}-1 in vitro, and it is reasonable to presume that it acts similarly in Lyme disease patients. Our results suggest that {IL}-1 in turn, may play a role in many of the clinical manifestations of Lyme disease.},
	pages = {133--6},
	number = {1},
	journaltitle = {Zentralbl Bakteriol Mikrobiol Hyg [A]},
	author = {Beck, G. and Habicht, G. S. and Benach, J. L. and Coleman, J. L. and Lysik, R. M. and O'Brien, R. F.},
	date = {1986},
	keywords = {Animals, Humans, Research Support, U.S. Gov't, P.H.S., Borrelia/*immunology, Rabbits, Cell Line, Lymphocyte Activation, Fibroblasts, Inflammation/etiology, Interleukin-1/*biosynthesis/physiology, Lipopolysaccharides/immunology, Lyme Disease/*etiology/immunology, Macrophages/*immunology/metabolism, Synovial Fluid/analysis}
}

@article{beck_chemical_1985,
	title = {Chemical and biologic characterization of a lipopolysaccharide extracted from the Lyme disease spirochete (Borrelia burgdorferi)},
	volume = {152},
	url = {http://www.ncbi.nlm.nih.gov/entrez/query.fcgi?cmd=Retrieve&db=PubMed&dopt=Citation&list_uids=4008983},
	abstract = {A lipopolysaccharide ({LPS}) was isolated from the Lyme disease spirochete by a modification of the hot phenol-water method. The material was composed of 45\% carbohydrate, 8\% protein, 44\% lipid A, and 1\% 3-deoxy-D-mannooctulosonic acid and accounted for approximately 1.5\% of the cellular dry weight. The isolated {LPS} possessed several biologic activities characteristic of endotoxins. The {LPS} was pyrogenic for rabbits, mitogenic for human mononuclear cells and murine splenocytes, capable of clotting limulus lysate, and cytotoxic for murine macrophages. {LPS} extracted from Borrelia burgdorferi by the petroleum-ether:chloroform:liquid-phenol procedure was also characterized. The results show that the Lyme disease spirochete contains a hitherto unknown {LPS} that is biologically active in vitro, and the expression of such activities in vivo may play an important role in the pathogenesis of Lyme disease. Some of the clinical manifestations of other spirochetal disease may be explained by similar endotoxins in those organisms. To our knowledge this is the first report of an {LPS} extracted from a spirochete that is known to be a human pathogen.},
	pages = {108--17},
	number = {1},
	journaltitle = {J Infect Dis},
	author = {Beck, G. and Habicht, G. S. and Benach, J. L. and Coleman, J. L.},
	date = {1985},
	keywords = {Mice, Animals, Mice, Inbred C3H, Humans, Research Support, U.S. Gov't, P.H.S., Rabbits, Lyme Disease/microbiology, Lymphocyte Activation, *Borrelia burgdorferi, Bacterial Proteins/analysis, Borrelia/*analysis, Carbohydrates/analysis, Cell Survival, Fever/chemically induced, Limulus Test, Lipid A/analysis, Lipopolysaccharides/*analysis/isolation \& purification/pharmacology, Macrophages/physiology, Sugar Acids/analysis}
}

@article{beauchamp_superoxide_1971,
	title = {Superoxide dismutase: improved assays and an assay applicable to acrylamide gels},
	volume = {44},
	url = {http://www.ncbi.nlm.nih.gov/entrez/query.fcgi?cmd=Retrieve&db=PubMed&dopt=Citation&list_uids=4943714},
	pages = {276--87},
	number = {1},
	journaltitle = {Anal Biochem},
	author = {Beauchamp, C. and Fridovich, I.},
	date = {1971},
	keywords = {Animal, Kinetics, Cattle, Oxidation-Reduction, Oxygen, Escherichia coli/enzymology, Brain/*enzymology, Electrophoresis, Disc, Erythrocytes/*enzymology, Free Radicals, Indicators and Reagents, Lung/*enzymology, Methods, Myocardium/*enzymology, Oxidoreductases/*analysis, Photochemistry, Spectrophotometry, Tetrazolium Salts, Xanthine Oxidase}
}

@article{bauer_characterization_1996,
	title = {Characterization of an {RTX} toxin from enterohemorrhagic Escherichia coli O157:H7},
	volume = {64},
	abstract = {A hemolytic determinant of enterohemorrhagic Escherichia coli O157:H7 is encoded on a 90-kbp plasmid ({pO}157). This enterohemorrhagic E. coli toxin (Ehx) is a newly described {RTX} cytotoxin. The prototype {RTX} toxin is the E. coli hemolysin (Hly) associated with extraintestinal E. coli infections. We expressed Ehx from E. coli K-12 strains harboring either {pSK}3, a {pO}157 derivative marked with Tn801 unlinked to Ehx, or a recombinant plasmid containing an 11.9-kbp subclone ({pEO}40) of {pSK}3. The Ehx activities and antibody reactivities were compared with those of Hly. Little Ehx was secreted extracellularly from the strain harboring {pSK}3; however, when the Hly transport genes {hlyBD} were supplied in trans, both intracellular and extracellular levels of Ehx were enhanced more than 15-fold. The strain harboring {pEO}40 secreted at least 140-fold more Ehx than did the strain harboring {pSK}3, and neither intracellular nor extracellular levels were significantly enhanced by the addition of {hlyBD} in trans. Polyclonal anti-{HlyA} antiserum and several anti-{HlyA} monoclonal antibodies, including the monoclonal antibody A10, which is panreactive for nearly all {RTX} toxins, reacted with {EhxA} antigen by immunoblot analysis. In hemolysis and 51Cr release assays, Ehx demonstrated similar efficiencies in lysis of {BL}-3 cells (cells from a bovine lymphoma cell line) and sheep and human erythrocytes. Surprisingly, it demonstrated very little activity against two human lymphoma cell lines. In contrast, Hly lysed all five cell types tested, each to a greater extent than that demonstrated by comparable amounts of Ehx. As with other {RTX} toxins, Ehx activity was calcium dependent and heat labile.},
	pages = {167--75},
	number = {1},
	journaltitle = {Infection \& Immunity},
	author = {Bauer, M. E. and Welch, R. A.},
	date = {1996}
}

@article{battafarano_chronic_1993,
	title = {Chronic septic arthritis caused by Borrelia burgdorferi},
	abstract = {Chronic arthritis occurs in 10\% of Lyme disease patients. A patient had chronic septic Lyme arthritis of the knee for seven years despite multiple antibiotic trials and multiple arthroscopic and open synovectomies. Spirochetes were documented in synovium and synovial fluid ({SF}). Polymerase chain reaction ({PCR}) analysis of the {SF} was consistent with Borrelia infection. Persistent infection should be excluded with silver stains and cultures in any patient with chronic monoarticular arthritis and a history of Lyme disease.},
	pages = {238--41},
	number = {297},
	journaltitle = {Clinical Orthopaedics \& Related Research},
	author = {Battafarano, D. F. and Combs, J. A. and Enzenauer, R. J. and Fitzpatrick, J. E.},
	date = {1993}
}

@article{barthold_circumvention_1995,
	title = {Circumvention of outer surface protein A immunity by host-adapted Borrelia burgdorferi},
	volume = {63},
	abstract = {Outer surface protein A ({OspA}), which is abundantly expressed in cultured Borrelia burgdorferi, appears to be down-regulated or masked following low-dose infection, and {OspA} immunization did not prevent infection, dissemination, or disease development with host-adapted spirochetes. Seroconversion of mice to B. burgdorferi {OspA} depended on dose and viability of inoculated spirochetes. Mice inoculated with {\textgreater} 10(4) live spirochetes and {\textgreater} 10(7) heat-killed spirochetes seroconverted to {OspA}, but mice inoculated with fewer spirochetes did not seroconvert to {OspA} at 2 weeks after inoculation. Growth temperature of spirochetes was not a factor for infectious dose or seroconversion to {OspA}. Spirochetes grown at 30, 34, or 38 degrees C had the same median infectious dose. Growth temperature did not influence infectious dose when mice were inoculated intraperitoneally or intradermally and did not influence dose-related immunologic recognition of {OspA}. Mice hyperimmunized with recombinant {OspA}-glutathione S-transferase ({GT}) fusion protein or {GT} (controls) were challenged by syringe inoculation with 10(3) spirochetes or by transplantation of infected skin from syngenic mice infected for 2 or 8 weeks. {OspA}-{GT}-immunized mice resisted syringe challenge but developed disseminated infections following transplantation of infected skin. Identical results were obtained in mice passively immunized with hyperimmune serum to {OspA}-{GT} or {GT} and then challenged by syringe or infected skin transplant. The number of spirochetes in infected skin, determined by quantitative {PCR} directed toward both plasmid and genomic targets, was less than the syringe challenge dose.},
	pages = {2255--2261},
	number = {6},
	journaltitle = {Infection \& Immunity},
	author = {Barthold, S. W. and Fikrig, E. and Bockenstedt, L. K. and Persing, D. H.},
	date = {1995}
}

@article{barthold_serum-mediated_1996,
	title = {Serum-mediated resolution of Lyme arthritis in mice},
	volume = {74},
	abstract = {Arthritis and carditis were mildly improved upon adoptive transfer of T cell enriched lymphocyte populations from Borrelia burgdorferi-infected (B. burgdorferi) (immune) compared with naive immunocompetent mice into B. burgdorferi-infected, severe combined immunodeficient ({SCID}) mice. Despite the relative purity of T cells in transferred cells, recipient mice seroconverted to B. burgdorferi. Thus, the effect could not be attributed to T cells alone. Passive transfer of serum from actively infected immunocompetent mice (immune serum) to {SCID} mice at the time of or before B. burgdorferi inoculation, or on Days 4, 8, and 12 after inoculation prevented or cured (respectively) infection and disease when examined at 15 days. Transfer of immune serum on Days 12, 16, 20, 24, and 28 did not clear infection at Day 30 but resulted in resolution of arthritis, indicating that immune serum can cause resolution of joint disease. Immune serum treatment could maintain arthritis resolution for up to 60 days. Immune serum from mice infected for 90 days or 15 months both had strong protective, post-infection, and arthritis-modulating activity, whereas hyperimmune serum to heat-killed B. burgdorferi or recombinant outer surface protein (Osp) A protected mice against infection when given on Day 0--but not at later intervals--and did not modulate disease. Immune serum from 90-day infected mice labeled spirochetes in joint tissues of {SCID} mice by immunohistochemistry, but hyperimmune serum to heat-killed B. burgdorferi or {OspA} did not. These studies suggest that the biologically active properties of immune serum may be directed toward yet to be defined, in vivo-expressed antigens of B. burgdorferi.},
	pages = {57--67},
	number = {1},
	journaltitle = {Laboratory Investigation},
	author = {Barthold, S. W. and {deSouza}, M. and Feng, S.},
	date = {1996}
}

@article{barthold_chronic_1993,
	title = {Chronic Lyme borreliosis in the laboratory mouse},
	volume = {143},
	abstract = {C3H/{HeJ} mice were inoculated intraperitoneally with 10(7) uncloned Borrelia burgdorferi at 4 weeks of age and examined on days 30, 90, 180, and 360. Spirochetes were isolated from multiple tissues at all intervals. Joint and heart disease were present in all mice at 30 days and resolved after 90 days. At 180 and 360 days, some mice had mild recurrent joint and heart disease, and most had peripheral segmental periarteritis. The protein electrophoretic migration of 360-day isolates differed from the original inoculum. The experiment was repeated with C3H/{HeN} and {BALB}/{cByJ} mice inoculated intradermally with 10(4) cloned B. burgdorferi. Characterization of infection and disease at 180 and 360 days were similar to those of the first experiment, but spirochetal proteins of isolates from both intervals displayed no protein variation in electrophoretic mobilities. Spirochetes isolated at 360 days were fully pathogenic in naive mice. Sera from infected mice showed an initial immunoglobulin M response, followed by a sustained immunoglobulin G response, involving {IgG}1, {IgG}2a, {IgG}2b and {IgG}3, with expanding reactivity against multiple antigens over time. These results indicate that immunocompetent mice sustain persistent infections and develop early acute joint and heart lesions that resolve and then recur intermittently.},
	pages = {959--71},
	number = {3},
	journaltitle = {American Journal of Pathology},
	author = {Barthold, S. W. and de Souza, M. S. and Janotka, J. L. and Smith, A. L. and Persing, D. H.},
	date = {1993}
}

@article{barthold_exacerbation_1995,
	title = {Exacerbation of Lyme arthritis in beige mice},
	volume = {172},
	abstract = {Borrelia burgdorferi-induced disease susceptibility was explored in disease-resistant C57/{BL}6 (B6) and -susceptible C3H/He (C3H) mice with and without the beige (bg) mutation, which is associated with granulocyte and {NK} cell dysfunction. Both B6 and C3H mice had more prevalent and severe arthritis than their congenic partners, and B6-bg mice developed arthritis equal in severity to that in C3H mice. Spirochetes were visualized in joint tissue of B6-bg mice but not B6 mice. No differences in spirochete isolation from tissues or immunoglobin titers to B. burgdorferi were noted between groups. Depletion of granulocytes with cyclophosphamide and macrophages with silica in B6 and C3H mice modified arthritis susceptibility, but depletion of {NK} cells by serotherapy in B6 mice had no effect on disease. This study demonstrates that innate genetic resistance to Lyme arthritis in mice can be overcome by a single gene mutation, which is probably mediated through granulocyte function.},
	pages = {778--84},
	number = {3},
	journaltitle = {Journal of Infectious Diseases},
	author = {Barthold, S. W. and de Souza, M.},
	date = {1995}
}

@article{barthold_passive_1993,
	title = {Passive immunizing activity of sera from mice infected with Borrelia burgdorferi},
	volume = {61},
	abstract = {A single injection of serum from C3H mice at 90 days after intradermal inoculation with 10(4) Borrelia burgdorferi spirochetes protected naive mice when administered subcutaneously at -18 h relative to intradermal challenge inoculation with 10(4) B. burgdorferi spirochetes. When immune serum was given at intervals (-18, 0, +24, +48, and +96 h) relative to intradermal challenge with 10(4) B. burgdorferi spirochetes, it was protective if given before or at the time of challenge but not at later times. Protection with 90-day serum given at -18 h was effective at dilutions up to 1:32, but not 1:64, on the basis of culture or disease at either 5 or 15 days after challenge. Passive immunizing activity was also present in sera from mice at 21 days after intradermal challenge with 10(4), 10(2), or 10(1) spirochetes, indicating that the immunizing component was not dose dependent and probably not related to antibody to outer surface protein A. Passive immunizing titers of sera from mice at days 1, 15, 30, 90, 180, and 360 after intradermal B. burgdorferi inoculation appeared as early as day 15, were highest on day 30, and then declined progressively on days 90, 180, and 360. Immunizing titers of sera from mice at 360 days after intradermal B. burgdorferi inoculation were identical in passively immunized mice challenged with the original inoculum or with B. burgdorferi isolated at 360 days after inoculation, suggesting that there was no antigenic discrimination between the original inoculum and late isolates. These results suggest that protective antibody is produced early in the course of B. burgdorferi infection and is unrelated to antibody to outer surface protein A. In addition, the decline of protective serum titers over time despite persistent infection suggests that the antigens eliciting the protective response are either modified or suppressed, but antigenic modification could not be demonstrated.},
	pages = {4696--4702},
	number = {11},
	journaltitle = {Infection \& Immunity},
	author = {Barthold, S. W. and Bockenstedt, L. K.},
	date = {1993}
}

@article{barthold_antigenic_1993,
	title = {Antigenic stability of Borrelia burgdorferi during chronic infections of immunocompetent mice},
	volume = {61},
	abstract = {Mice were actively immunized by intradermal inoculation with 10(4) cloned Borrelia burgdorferi bacteria and then cured of the B. burgdorferi infection with an antibiotic after 90 days. They were resistant to intradermal 10(2)- or 10(4)-bacterium challenge infection with either the original cloned B. burgdorferi or B. burgdorferi isolated from each punch biopsies at 90 days of infection (prior to antibiotic treatment), including autologous B. burgdorferi isolates. In contrast, sham-infected (nonimmune) mice were susceptible to challenge infection with both early and late B. burgdorferi isolates. Since there was a potential for in vitro modification of the spirochetes during the 2-week culture period which would obscure results, an alternate means of challenge infection, using tissue transplants, was implemented. By using the same approach, mice were immunized by infection, treated with antibiotics, but challenged by subcutaneous transplantation of ear skin pieces biopsied and frozen prior to antibiotic treatment. Mice were infected for 15, 90, or 180 days before biopsy and antibiotic treatment and then transplant challenged with autologous infected tissue. Sham-immunized mice received infected tissue, and immune mice received uninfected tissue as controls. Mice infected for only 15 days, but not mice infected for 90 or 180 days, could be reinfected by autografts, whereas nonimmune mice became infected with tissues collected at each of these intervals and immune mice transplanted with normal skin were uninfected. These results indicate that immunity to B. burgdorferi is effective against the original inoculum, late isolates of the spirochete, or infected tissues collected at intervals of up to 180 days, suggesting that there is no significant antigenic change in B. burgdorferi during chronic infection.},
	pages = {4955--61},
	number = {12},
	journaltitle = {Infection \& Immunity},
	author = {Barthold, S. W.},
	date = {1993}
}

@article{barthold_globalisation_1996,
	title = {Globalisation of Lyme borreliosis},
	volume = {348},
	url = {http://www.ncbi.nlm.nih.gov/entrez/query.fcgi?cmd=Retrieve&db=PubMed&dopt=Citation&list_uids=8961987},
	pages = {1603},
	number = {9042},
	journaltitle = {Lancet},
	author = {Barthold, S. W.},
	date = {1996},
	keywords = {Animals, Humans, Ticks, Lyme Disease/*microbiology, Variation (Genetics), Arachnid Vectors, Borrelia burgdorferi Group/classification/*genetics, Disease Reservoirs/veterinary, Ecosystem}
}

@article{barthold_specificity_1999,
	title = {Specificity of infection-induced immunity among Borrelia burgdorferi sensu lato species},
	volume = {67},
	url = {http://www.ncbi.nlm.nih.gov/entrez/query.fcgi?cmd=Retrieve&db=PubMed&dopt=Citation&list_uids=9864193},
	abstract = {The specificity of infection-induced immunity in mice infected with cultured or host-adapted Borrelia burgdorferi sensu lato, the agent of Lyme disease, was examined. Sera obtained from mice following infection with high and low doses of cultured B. burgdorferi sensu stricto, transplantation of infected tissue (host-adapted spirochetes), or tick-borne inoculation all showed protective activity in passive immunization assays. Infection and disease were similar in mice infected with cultured spirochetes or by transplantation. Thus, the adaptive form of inoculated spirochetes did not influence the immune response during active infection. Mice infected with B. burgdorferi sensu stricto and then cured of infection with an antibiotic during early or late stages of infection were resistant to challenge with high doses of homologous cultured spirochetes for up to 1 year. In contrast, actively immune mice infected with different Borrelia species (B. burgdorferi sensu lato, B. burgdorferi sensu stricto {cN}40, Borrelia afzelii {PKo}, and Borrelia garinii {PBi}) and then treated with an antibiotic were resistant to challenge with cultured homologous but not heterologous spirochetes. Similar results were achieved for actively immune mice challenged by transplantation and by passive immunization with sera from mice infected with each of the Borrelia species and then challenged with cultured spirochetes. Arthritis and carditis in mice that had immunizing infections with B. afzelii and B. garinii and then challenged by transplantation with B. burgdorferi sensu stricto were equivalent in prevalence and severity to those in nonimmune recipient mice. These results indicate that protective immunity and disease-modulating immunity that develop during active infection are universal among species related to B. burgdorferi sensu lato but are species specific.},
	pages = {36--42},
	number = {1},
	journaltitle = {Infect Immun},
	author = {Barthold, S. W.},
	date = {1999},
	keywords = {Mice, Animals, Mice, Inbred C3H, Research Support, U.S. Gov't, P.H.S., Bacterial Vaccines/immunology, Borrelia burgdorferi Group/*immunology, Adaptation, Physiological, Immunization, Passive, Ixodes/microbiology, Antibodies, Bacterial/biosynthesis, Arachnid Vectors/microbiology, Arthritis, Infectious/epidemiology/immunology/microbiology, Ear, External/microbiology/transplantation, Immune Sera/immunology, Immunity, Active, Immunity, Natural, Lyme Disease/*immunology/prevention \& control/transmission, Myocarditis/epidemiology/immunology/microbiology, Prevalence}
}

@article{barbour_variable_1982,
	title = {Variable major proteins of Borrellia hermsii},
	volume = {156},
	abstract = {Borrelia hermsii, a relapsing fever agent, manifests antigenic variation in vivo and in vitro. We studied three mouse-passaged serotypes of strain {HS}1 (7, 14, and 21) and a {HS}1 derivative obtained after multiple in vitro passages (C serotype). All four serotypes had two major proteins in whole cell lysates fractionated by sodium dodecyl sulfate-polyacrylamide gel electrophoresis. One major protein species ({pII}) had the same apparent subunit molecular weight (or approximately 3.9 X 10(4) in all the serotypes. In contrast, the other abundant protein in lysates, {pI}, had a different apparent molecular weight in each serotype. In one gel the molecular weights of {pIc}, {pI}7, {pI}14, and {pI}21 were 1.9, 4.2, 4.1, and 4.0 X 10(4), respectively. Serotype-specific mouse antisera bound to both hemologous and heterologous {pIIs}, to homologous {pI}, but not to heterologous {pI} in Western blots. Hybridomas were raised from spleens of mice infected with B. hermsii. Monoclonal antibodies were identified by immunofluorescence assays using whole organisms. Monoclonal antibodies specific for serotype 7 (H1826) or for serotype 21 (H3326) bound only to {pI}7 or {pI}21, respectively, in Western blots. The surface location of the {pI} was suggested not only by the immunofluorescence studies but also by the labeling of {pI}7 and {pI}21 when whole cells of serotypes 7 and 21 were incubated with 125I in the presence of Iodogen. Under the same circumstances, {pII} was relatively poorly labeled. These studies have identified the variable {pI} proteins of B. hermsii as serotype-specific antigens. A change from one {pI} to another may be the basis of antigenic variation of Borrelia species during relapsing fever.},
	pages = {1312--24},
	number = {5},
	journaltitle = {J Exp Med},
	author = {Barbour, A. G. and Tessier, S. L. and Stoenner, H. G.},
	date = {1982},
	keywords = {Borrelia/*immunology, *Antigens, Bacterial, Molecular Weight, Bacterial Proteins/*immunology, Iodoproteins/analysis, Isoelectric Point}
}

@article{barbour_identification_1996,
	title = {Identification of an uncultivable Borrelia species in the hard tick Amblyomma americanum: possible agent of a Lyme disease-like illness},
	volume = {173},
	abstract = {Bites from the hard tick Amblyomma americanum are associated with a Lyme disease-like illness in the southern United States. To identify possible etiologic agents for this disorder, A. americanum ticks were collected in Missouri, Texas, New Jersey, and New York and examined microscopically. Uncultivable spirochetes were present in approximately 2\% of the ticks. Borrelia genus-specific oligonucleotides for the flagellin and 16S {rRNA} genes were used for amplification of {DNA}. Products were obtained from ticks containing spirochetes by microscopy but not from spirochete-negative ticks. Sequences of partial genes from spirochetes in Texas and New Jersey ticks differed by only 2 of 641 nucleotides for flagellin and 2 of 1336 nucleotides for 16S {rRNA}. Phylogenetic analysis showed that the spirochete was a Borrelia species distinct from previously characterized members of this genus, including Borrelia burgdorferi. Gene amplification could be used to detect these spirochetes in ticks and possible mammalian hosts.},
	pages = {403--9},
	number = {2},
	journaltitle = {Journal of Infectious Diseases},
	author = {Barbour, A. G. and Maupin, G. O. and Teltow, G. J. and Carter, C. J. and Piesman, J.},
	date = {1996}
}

@article{barbour_biological_1993,
	title = {The biological and social phenomenon of Lyme disease},
	volume = {260},
	abstract = {Lyme disease, unknown in the United States two decades ago, is now the most common arthropod-borne disease in the country and has caused considerable morbidity in several suburban and rural areas. The emergence of this disease is in part the consequence of the reforestation of the northeastern United States and the rise in deer populations. Unfortunately, an accurate estimation of its importance to human and animal health has not been made because of difficulties in diagnosis and inadequate surveillance activities. Strategies for prevention of Lyme disease include vector control and vaccines. [References: 114]},
	pages = {1610--6},
	number = {5114},
	journaltitle = {Science},
	author = {Barbour, A. G. and Fish, D.},
	date = {1993}
}

@article{barbour_structural_1983,
	title = {Structural analysis of the variable major proteins of Borrelia hermsii},
	volume = {158},
	abstract = {Borrelia hermsii undergoes spontaneous antigenic variation in vivo and in vitro. Serotype specificity is associated with expression of one of a family of molecular weight-variable proteins, the {pI} proteins. We studied the structure of the {pI} proteins as well as the molecular weight-invariable {pII} proteins of three serotypes of B. hermsii {HS}1: C, 7, and 21. The techniques used were one-dimensional (1-D) mapping of Staphylococcus aureus V8 protease-generated peptides and two-dimensional (2-D) mapping of alpha-chymotrypsin-generated peptides. The {pI} and {pII} proteins were isolated by excision of polypeptides from stained polyacrylamide gel electropherograms. The 1-D peptide patterns were visualized by fluorography of intrinsically [14C]leucine-labeled proteins or by silver stain. Before 2-D mapping, polypeptides in excised gel fragments were labeled with 125I in the presence of chloramine-T. We also compared the 2-D peptide maps of {pI} proteins, {pI}7 and {pI}21, after their surface-exposed portions were radioiodinated using 1,3,4,6-tetrachloro-3 alpha,6 alpha-diphenylglycoluril (Iodogen). The I-D and 2-D peptide maps demonstrated the following: (a) {pI} proteins of the three serotypes have few V8 protease- or chymotrypsin-generated peptides in common, and (b) {pI} proteins of each serotype appear to be identical. The findings suggest that {pI} protein variability derives from extensive differences in the amino acid sequences of these proteins.},
	pages = {2127--40},
	number = {6},
	journaltitle = {J Exp Med},
	author = {Barbour, A. G. and Barrera, O. and Judd, R. C.},
	date = {1983},
	keywords = {Electrophoresis, Polyacrylamide Gel, *Bacterial Proteins, Molecular Weight, Borrelia/*analysis, Autoradiography, Peptides/analysis}
}

@article{barbour_isolation_1984,
	title = {Isolation and cultivation of Lyme disease spirochetes},
	volume = {57},
	abstract = {The successful isolation and cultivation of Lyme disease spirochetes traces its lineage to early attempts at cultivating relapsing fever borreliae. Observations on the growth of Lyme disease spirochetes under different in vitro conditions may yield important clues to both the metabolic characteristics of these newly discovered organisms and the pathogenesis of Lyme disease.},
	pages = {521--5},
	number = {4},
	journaltitle = {Yale J Biol Med},
	author = {Barbour, A. G.},
	date = {1984},
	keywords = {*Bacteriological Techniques, Culture Media, Human, Lyme Disease/*microbiology, Spirochaetales/growth \& development/isolation \& purification}
}

@article{barbour_immunobiology_1987,
	title = {Immunobiology of relapsing fever},
	volume = {8},
	pages = {125--37},
	journaltitle = {Contrib Microbiol Immunol},
	author = {Barbour, A. G.},
	date = {1987},
	keywords = {Animal, Genes, Bacterial, Human, Antigens, Bacterial/*genetics, Relapsing Fever/*immunology, Variation (Genetics), Borrelia/genetics/immunology/pathogenicity}
}

@article{barbour_plasmid_1988,
	title = {Plasmid analysis of Borrelia burgdorferi, the Lyme disease agent},
	volume = {26},
	abstract = {A simple procedure for extraction of plasmid-enriched {DNA} from borreliae was used in a plasmid analysis of 13 strains of the Lyme disease agent, Borrelia burgdorferi. The extracted {DNA} was subjected to low-percentage agarose gel electrophoresis and examined either directly by ethidium bromide staining or after hybridization of the plasmids in situ with a {DNA} probe for the gene encoding the major outer membrane protein {OspA}. Each isolate had four to seven discernible plasmids of various sizes. Only 2 of the 13 strains had the same plasmid profile. The {ospA} gene probe hybridized to large plasmids to strains from both North America and Europe. A strain which had been passaged many times was found to have lost two of the six plasmids originally present. These findings indicate the potential usefulness of plasmid analysis as a strain-typing procedure and for identifying possible plasmid-conferred virulence factors.},
	pages = {475--8},
	number = {3},
	journaltitle = {J Clin Microbiol},
	author = {Barbour, A. G.},
	date = {1988},
	keywords = {Genes, Bacterial, Support, U.S. Gov't, P.H.S., Sequence Homology, Nucleic Acid, Bacterial Outer Membrane Proteins/genetics, *Plasmids, Borrelia/classification/*genetics, {DNA}, Bacterial/*analysis, Electrophoresis, Agar Gel, Nucleic Acid Hybridization}
}

@article{barbour_linear_1993,
	title = {Linear {DNA} of Borrelia species and antigenic variation},
	volume = {1},
	abstract = {Members of the genus Borrelia may be unique among prokaryotic organisms in having a polyploid genome that is mostly linear. The smaller linear duplex replicons in these organisms have been called plasmids, but there is justification for designating them minichromosomes instead. The antigenic identities of the agents of Lyme disease and relapsing fever are largely determined by these extrachromosomal genes.},
	pages = {236--9},
	number = {6},
	journaltitle = {Trends in Microbiology},
	author = {Barbour, A. G.},
	date = {1993}
}

@article{barbour_does_1996,
	title = {Does Lyme disease occur in the south?: a survey of emerging tick-borne infections in the region},
	volume = {311},
	abstract = {Lyme disease is the most common arthropod-borne infection in the United States. However, the risk of infection varies widely by geographic region. In the South, Borrelia burgdorferi has been identified in ticks and small mammals, but transmission of the agent to humans has not been documented. The Lyme disease-like disorder reported from the region may have another etiology. [References: 66]},
	pages = {34--40},
	number = {1},
	journaltitle = {American Journal of the Medical Sciences},
	author = {Barbour, A. G.},
	date = {1996}
}

@article{baranton_delineation_1992,
	title = {Delineation of Borrelia burgdorferi sensu stricto, Borrelia garinii sp. nov., and group {VS}461 associated with Lyme borreliosis},
	volume = {42},
	abstract = {We studied 48 Borrelia isolates that were associated with Lyme borreliosis or were isolated from ticks and identified three {DNA} relatedness groups by using the S1 nuclease method. The three {DNA} groups (genospecies) were associated with specific {rRNA} gene restriction patterns, protein electrophoresis patterns, and patterns of reactivity with murine monoclonal antibodies. Genospecies I corresponded to Borrelia burgdorferi sensu stricto since it contained the type strain of this species (strain {ATCC} 35210); this genospecies included 28 isolates from Europe and the United States. Genospecies {II} was named Borrelia garinii sp. nov. and included 13 isolates from Europe and Japan. Genospecies {III} (group {VS}461) included seven isolates from Europe and Japan.},
	pages = {378--83},
	number = {3},
	journaltitle = {Int J Syst Bacteriol},
	author = {Baranton, G. and Postic, D. and Saint Girons, I. and Boerlin, P. and Piffaretti, J. C. and Assous, M. and Grimont, P. A.},
	date = {1992},
	keywords = {Electrophoresis, Polyacrylamide Gel, {DNA}, Bacterial/chemistry, Human, Polymorphism, Restriction Fragment Length, Lyme Disease/*microbiology, {RNA}, Bacterial/genetics, Antibodies, Monoclonal, Bacterial Proteins/chemistry, Borrelia burgdorferi/classification/genetics/immunology, Borrelia/*classification/genetics/immunology, {DNA}, Ribosomal/chemistry/genetics, {RNA}, Ribosomal/genetics}
}

@article{ball_detection_2002,
	title = {Detection of lipid peroxidation in equine spermatozoa based upon the lipophilic fluorescent dye C1l-{BODIPY}581/591},
	volume = {23},
	url = {http://www.ncbi.nlm.nih.gov/entrez/query.fcgi?cmd=Retrieve&db=PubMed&dopt=Citation&list_uids=11868820},
	abstract = {The lipophilic fluorescent probe, 4,4-difluoro-5-(4-phenyl-1 ,3-butadienyl)-4-bora-3a,4a-diaza-s-indacene-3-undecanoic acid (C11-{BODIPY}581/591) was used to evaluate changes in lipid peroxidation in equine spermatozoa during both short-term exposure to ferrous sulfate and sodium ascorbate in the presence of cumene hydroperoxide as well as during storage of spermatozoa at 5 degrees C for 48 hours. Peroxidation of C11-{BODIPY}581/591 was accompanied by a shift in fluorescence from red to green, and the relative amount of nonoxidized probe was determined as the ratio of red:(red + green) fluorescence as detected by either fluorescence microplate reader or by flow cytometry. The addition of Fe2SO4 (0 to 0.5 {mM}), low concentrations of sodium ascorbate, and the addition of cumene hydroperoxide increased peroxidation of C11-{BODIPY}581/591. The addition of high concentrations (10 or 20 {mM}) of sodium ascorbate or alpha-tocopherol reduced peroxidation of C11-{BODIPY}581/591 during short-term incubations. During storage at 5 degrees C in a skim milk-based extender, equine spermatozoa demonstrated a progressive decline in motility and a small but significant increase in lipid peroxidation based upon ratiometric analysis of C11-{BODIPY}581/591. The addition of Fe2SO4 increased lipid peroxidation in cooled spermatozoa in a dose-dependent fashion and decreased sperm motility. The addition of alpha-tocopherol, however, did not reduce lipid peroxidation during cooled semen storage. These data demonstrate that the lipophilic fluorescent probe C11-{BODIPY}581/591 is a useful measurement of lipid peroxidation in equine spermatozoa and that there is an increase in lipid peroxidation during cooled storage of equine spermatozoa that is increased in the presence of ferrous promoters.},
	pages = {259--69},
	number = {2},
	journaltitle = {J Androl},
	author = {Ball, B. A. and Vo, A.},
	date = {2002},
	keywords = {Animals, Male, *Lipid Peroxidation/drug effects, alpha-Tocopherol/pharmacology, Aza Compounds/pharmacology, Benzene Derivatives/pharmacology, Carbon Radioisotopes, Cold, Drug Synergism, Fatty Acids/pharmacology, Fluorescent Dyes, Horses/*metabolism, Osmolar Concentration, Oxidants/pharmacology, Spermatozoa/drug effects/*metabolism}
}

@article{backenson_borrelia_1995,
	title = {Borrelia burgdorferi shows specificity of binding to glycosphingolipids},
	volume = {63},
	abstract = {Live but not fixed or heat-killed Borrelia burgdorferi bound to galactocerebroside, lactosylceramide, and ceramide trihexoside. In addition, this organism bound to the disialoganglioside {GD}1a and the trisialoganglioside {GT}1b but not to gangliosides {GM}1, {GD}1b, {GM}2, and {GM}3 and not to asialo {GM}1. This adhesion pattern confirmed earlier findings of binding to galactocerebroside and places this organism within a prokaryotic group which binds to lactosylceramide. The binding to {GD}1a and {GT}1b, both of which carry terminal as well as multiple sialic acids, indicates that B. burgdorferi can show specificity of binding within a group of acidic gangliosides. Adhesion could not be inhibited by several concentrations of sugars and sialic acid, indicating more complex binding requirements than for terminal carbohydrates alone. Low-passage strains adhered to the four substrates in greater numbers than strains in culture for long periods of time. {OspB} mutants in general bound better or at least equally well to several of the glycosphingolipids, and preincubation of substrates with soluble recombinant and affinity-purified Osp did not inhibitor or weakly inhibited the binding of the organisms. These findings suggest that outer surface lipoproteins A and B are not directly involved in adhesion to glycosphingolipids.},
	pages = {2811--7},
	number = {8},
	journaltitle = {Infection \& Immunity},
	author = {Backenson, P. B. and Coleman, J. L. and Benach, J. L.},
	date = {1995}
}

@article{babb_distinct_2001,
	title = {Distinct regulatory pathways control expression of Borrelia burgdorferi infection-associated {OspC} and Erp surface proteins},
	volume = {69},
	url = {http://www.ncbi.nlm.nih.gov/cgi-bin/Entrez/referer?http://iai.asm.org/cgi/content/abstract/69/6/4146},
	abstract = {Deciphering the mechanisms by which Borrelia burgdorferi controls the synthesis of proteins associated with mammalian infection will be an important step toward understanding the pathogenic properties of Lyme disease-causing bacteria. We present results of studies indicating that B. burgdorferi senses a wide variety of environmental stimuli, including soluble chemicals, which enables it to independently control synthesis of the Erp and {OspC} proteins. Regulation of {OspC} and Erp expression appears to occur at the level of transcription. In this regard, we observed that one or more {DNA}-binding proteins interact specifically with erp promoter {DNA} but not with the {ospC} promoter.},
	pages = {4146--53.},
	number = {6},
	journaltitle = {Infect Immun},
	author = {Babb, K. and El-Hage, N. and Miller, J. C. and Carroll, J. A. and Stevenson, B.},
	date = {2001},
	keywords = {Base Sequence, Support, Non-U.S. Gov't, Support, U.S. Gov't, P.H.S., Transcription, Genetic, Molecular Sequence Data, *Gene Expression Regulation, Bacterial, Culture Media, Lyme Disease/microbiology, Sequence Analysis, {DNA}, Borrelia burgdorferi/genetics/*growth \& development/metabolism, Promoter Regions (Genetics)/genetics, Bacterial Outer Membrane Proteins/genetics/*metabolism}
}

@article{aydintug_borrelia_1994,
	title = {Borrelia burgdorferi antigens that are targeted by antibody-dependent, complement-mediated killing in the rhesus monkey},
	volume = {62},
	abstract = {We identified surface antigens of Borrelia burgdorferi that are targeted by antibody-dependent, complement-mediated killing ({ADCK}) in the rhesus monkey. For this purpose, we had available serum samples from three animals infected with B. burgdorferi {JD}1 by needle inoculation and from two monkeys that were infected with the same B. burgdorferi strain by Ixodes scapularis tick bite. Sera from monkeys from the first group contained antibodies to {OspA} and {OspB} detectable by Western blot (immunoblot) using whole B. burgdorferi antigens, whereas serum samples from animals in the second group did not. The targeting of {OspA} and {OspB} by functional antibodies was demonstrated directly by showing that {ADCK} was partially inhibited when antibodies were preincubated with an excess of soluble recombinant {OspA} or {OspB}. Simultaneous addition of {OspA} and {OspB} did not result in an additive inhibitory effect on {ADCK}, a result that suggests that the epitopes on {OspA} and that on {OspB} targeted by antibody in this mechanism are the same, or at least cross-reacting. The targeting of non-{OspA}, non-{OspB} surface antigens was inferred from the fact that sera from tick-inoculated animals, which did not contain detectable anti-{OspA} or anti-{OspB} antibodies, were able to effect {ADCK}. This killing effect was not inhibitable by the addition of recombinant {OspA} or {OspB} or both proteins together. We also showed that both immunoglobulin G and M antibodies participate in the {ADCK} mechanism in the rhesus monkey. Rhesus complement does not kill B. burgdorferi in vitro in the absence of antibody, and antibody alone is effective in killing only at serum dilutions lower than 1:15. However, such "complement-independent" antibodies were not present in all bleeds. Two main conclusions may be drawn from the analysis of our results. First, both {OspA} and {OspB} are targeted by the {ADCK} mechanism in the rhesus monkey. Second, one or more B. burgdorferi surface antigens that are neither {OspA} nor {OspB} also participate in {ADCK}.},
	pages = {4929--37},
	number = {11},
	journaltitle = {Infection \& Immunity},
	author = {Aydintug, M. K. and Gu, Y. and Philipp, M. T.},
	date = {1994}
}

@book{ausubel_current_1994,
	title = {Current protocols in molecular biology},
	publisher = {J. Wiley \& Sons},
	author = {Ausubel, F.M. and Brent, R. and Kingston, R.E. and Moore, D.D. and Seidman, J.G. and Smith, J.A. and Struhl, K.},
	date = {1994},
	note = {2}
}

@article{aron_identification_1996,
	title = {Identification and mapping of a chromosomal gene cluster of Borrelia burgdorferi containing genes expressed in vivo},
	volume = {145},
	url = {http://www.ncbi.nlm.nih.gov/entrez/query.fcgi?cmd=Retrieve&db=PubMed&dopt=Citation&list_uids=8978084},
	abstract = {A clone containing a 6.4 kb Borrelia burgdorferi chromosomal {DNA} insert reacted only with sera from patients with Lyme disease and not with any normal human or rabbit sera. Restriction enzyme analysis indicated that this {DNA} fragment was located on the B. burgdorferi chromosomal map between {rpoB} and p22A; its direction of transcription was towards p22A. Sequence analysis suggests that {LA}006 encodes six proteins: three previously described immunodominant lipoproteins of the 39 {kDa} Bmp protein family, {BmpA}, {BmpB} and {BmpC}; a 51 {kDa} {MgtE} magnesium transporter protein; a 16 {kDa} protein kinase C inhibitor; and a 56 {kDa} protein with similarity to an uncharacterized Escherichia coli chromosomal open reading frame.},
	pages = {309--14},
	number = {3},
	journaltitle = {{FEMS} Microbiol Lett},
	author = {Aron, L. and Toth, C. and Godfrey, H. P. and Cabello, F. C.},
	date = {1996},
	keywords = {Amino Acid Sequence, Molecular Sequence Data, Animals, Humans, Research Support, Non-U.S. Gov't, Research Support, U.S. Gov't, P.H.S., Rabbits, Gene Expression Regulation, Bacterial/genetics, Bacterial Proteins/genetics, Cloning, Molecular, Sequence Analysis, {DNA}, *Chromosome Mapping, Antiporters/genetics, Borrelia burgdorferi Group/chemistry/enzymology/*genetics, Chromosomes, Bacterial/*genetics, Genes, Bacterial/genetics, Open Reading Frames/genetics, Protein Kinase C/antagonists \& inhibitors}
}

@article{armstrong_carditis_1992,
	title = {Carditis in Lyme disease susceptible and resistant strains of laboratory mice infected with Borrelia burgdorferi},
	volume = {47},
	url = {http://www.ncbi.nlm.nih.gov/entrez/query.fcgi?cmd=Retrieve&db=PubMed&dopt=Citation&list_uids=1503192},
	abstract = {The clinical and pathologic evolution of cardiac Lyme disease was evaluated in four-week-old susceptible C3H/He (C3H) and resistant C57Bl/6 (B6) mice on days 3, 6, 10, 15, 30, 60, and 90 after intradermal inoculation with Borrelia burgdorferi strain N40. Culture, {DNA} polymerase chain reaction, in situ nucleic acid hybridization, immunoperoxidase histochemical analysis, and silver stain were used to detect spirochetes. Spirochetes were first detected by culture on day 6 in two of four C3H mice. The hearts of all mice of both genotypes were culture positive by day 10 and infection persisted through day 90. The spirochetes had a predilection for connective tissue in the heart base, especially around the aorta, epicardium of the upper ventricles and atria, myocardial interstitium, and endocardium. Carditis was first detectable on day 10, reaching a maximum severity on day 15, then resolved, except for persistence of periaortic lymphoplasmacytic infiltrates through day 90 in C3H mice and through day 60 in B6 mice. The C3H mice developed more severe disease than the B6 mice, and this was associated with the earlier appearance, greater numbers, and later clearance of spirochetes in C3H mice. Electrocardiographs of infected and control mice revealed bradycardia and tachycardia in many C3H mice, but in very few B6 mice. Serum creatinine phosphokinase levels did not become elevated at any interval.},
	pages = {249--58},
	number = {2},
	journaltitle = {Am J Trop Med Hyg},
	author = {Armstrong, A. L. and Barthold, S. W. and Persing, D. H. and Beck, D. S.},
	date = {1992},
	keywords = {Mice, Animals, Mice, Inbred C3H, Research Support, U.S. Gov't, P.H.S., Female, Male, Spleen/microbiology, Mice, Inbred C57BL, Heart/microbiology, Immunity, Natural, Arrhythmia/etiology, Borrelia burgdorferi Group/isolation \& purification, Creatine Kinase/blood, Disease Susceptibility, Electrocardiography, Heart Rate, Lyme Disease/*complications/immunology, Myocarditis/*etiology, Myocardium/pathology}
}

@article{arico_sequences_1989,
	title = {Sequences required for expression of Bordetella pertussis virulence factors share homology with prokaryotic signal transduction proteins},
	volume = {86},
	url = {http://www.ncbi.nlm.nih.gov/entrez/query.fcgi?cmd=Retrieve&db=PubMed&dopt=Citation&list_uids=2549542},
	abstract = {The bvg locus of Bordetella pertussis is required for coordinate regulation of several factors associated with virulence. The control system is modulated by various environmental signals, including low temperature, {MgSO}4, and nicotinic acid. The nucleotide sequence of the bvg region has been determined and three open reading frames, {bvgA}, {bvgB}, and {bvgC}, are present. Twelve-base-pair linker insertion mutations in any of these open reading frames result in a Bvg- phenotype. The predicted protein products of {bvgA} and {bvgC} share homology with a family of prokaryotic regulatory proteins that respond to environmental stimuli and are members of two-component sensory transduction systems. We propose a model in which {BvgB} and the N-terminal portion of {BvgC} are localized in the periplasm. Environmental signals are recognized, transduced to the cytoplasmic portion of {BvgC}, and then transmitted to {BvgA}, a positive regulator of transcription.},
	pages = {6671--5},
	number = {17},
	journaltitle = {Proc Natl Acad Sci U S A},
	author = {Arico, B. and Miller, J. F. and Roy, C. and Stibitz, S. and Monack, D. and Falkow, S. and Gross, R. and Rappuoli, R.},
	date = {1989},
	keywords = {Bacterial Proteins/*genetics, *Genes, Bacterial, Amino Acid Sequence, Molecular Sequence Data, Mutation, Research Support, Non-U.S. Gov't, Research Support, U.S. Gov't, P.H.S., Virulence, Comparative Study, Sequence Homology, Nucleic Acid, {DNA} Transposable Elements, Escherichia coli/genetics, Restriction Mapping, Bordetella pertussis/*genetics/pathogenicity, *Signal Transduction, Genes, Structural}
}

@article{archibald_manganese_1981,
	title = {Manganese and defenses against oxygen toxicity in Lactobacillus plantarum},
	volume = {145},
	pages = {442--51.},
	number = {1},
	journaltitle = {J Bacteriol},
	author = {Archibald, F. S. and Fridovich, I.},
	date = {1981},
	keywords = {Support, Non-U.S. Gov't, Support, U.S. Gov't, P.H.S., Support, U.S. Gov't, Non-P.H.S., Hydrogen Peroxide/pharmacology, Lactobacillus/*metabolism, Manganese/*metabolism, Naphthoquinones/pharmacology, Oxygen Consumption/drug effects, Oxygen/*metabolism/pharmacology, Superoxide Dismutase/metabolism, Superoxides/*metabolism}
}

@article{anonymous_lyme_1992,
	title = {Lyme disease knowledge, attitudes, and behaviors--Connecticut, 1992},
	volume = {41},
	abstract = {Lyme disease ({LD}), caused by infection with the spirochete Borrelia burgdorferi, is the most commonly reported tick-borne illness in the United States (1). Because no vaccine is available and effective measures to control tick populations are experimental, education is the most important approach to preventing {LD}. {LD} was identified in Connecticut in 1975 (2); in 1991, Connecticut had the highest rate of {LD} in the United States (36 per 100,000 population), and cases were reported in residents from 134 of Connecticut's 169 cities. To assess knowledge, attitudes, and behaviors related to {LD}, the State of Connecticut Department of Health Services and the University of Connecticut conducted a telephone survey of adults in Connecticut during the first 2 weeks of May 1992. This report summarizes the results of the survey.},
	pages = {505--7},
	number = {28},
	journaltitle = {{MMWR} - Morbidity \& Mortality Weekly Report},
	author = {Anonymous},
	date = {1992}
}

@article{anonymous_lyme_1995,
	title = {Lyme disease--United States, 1994},
	volume = {44},
	abstract = {For surveillance purposes, Lyme disease ({LD}) is defined as the presence of an erythema migrans rash {\textgreater} or = 5 cm in diameter or laboratory confirmation of infection with Borrelia burgdorferi and at least one objective sign of musculoskeletal, neurologic, or cardiovascular disease (1). In 1982, {CDC} initiated surveillance for {LD}, and in 1990, the Council of State and Territorial Epidemiologists adopted a resolution that designated {LD} a nationally notifiable disease. This report summarizes surveillance data for {LD} in the United States during 1994.},
	pages = {459--62},
	number = {24},
	journaltitle = {{MMWR} - Morbidity \& Mortality Weekly Report},
	author = {Anonymous},
	date = {1995}
}

@article{anonymous_lyme_1996,
	title = {Lyme disease--United States, 1995},
	volume = {45},
	abstract = {Lyme disease ({LD}) is caused by the tickborne spirochete Borrelia burgdorferi sensu lato. Surveillance for {LD} was initiated by {CDC} in 1982 and, during 1990, the Council of State and Territorial Epidemiologists designated {LD} as a nationally notifiable disease. For surveillance purposes, {LD} is defined as the presence of an erythema migrans rash {\textgreater} or = 5 cm in diameter or laboratory confirmation of infection with objective evidence of musculoskeletal, neurologic, or cardiovascular disease. This report summarizes cases of {LD} reported by state health departments to {CDC} during 1995 and indicates that the number of reported cases declined slightly from 1994.},
	pages = {481--4},
	number = {23},
	journaltitle = {{MMWR} - Morbidity \& Mortality Weekly Report},
	author = {Anonymous},
	date = {1996}
}

@article{anonymous_lyme_2001,
	title = {Lyme disease--United States, 1999},
	volume = {50},
	pages = {181--185},
	number = {10},
	journaltitle = {{MMWR} - Morbidity \& Mortality Weekly Report},
	author = {Anonymous},
	date = {2001}
}

@article{anonymous_lyme_2002,
	title = {Lyme disease--United States, 2000},
	volume = {51},
	pages = {29--31},
	number = {2},
	journaltitle = {Mortality and Morbidity Weekly Report},
	author = {Anonymous},
	date = {2002}
}

@article{anguita_borrelia_2001,
	title = {Borrelia burgdorferi-induced inflammation facilitates spirochete adaptation and variable major protein-like sequence locus recombination},
	volume = {167},
	url = {http://www.ncbi.nlm.nih.gov/entrez/query.fcgi?cmd=Retrieve&db=PubMed&dopt=Citation&list_uids=11544329},
	abstract = {Spirochete adaptation in vivo is associated with preferential Borrelia burgdorferi gene expression. In this paper, we show that the administration of B. burgdorferi-immune sera to {IFN}-{gammaR}-deficient mice that have been infected with B. burgdorferi N40 for 4 days causes spirochete clearance. In contrast, immune sera-mediated clearance of B. burgdorferi N40 is not apparent in immunocompetent mice, suggesting a role for {IFN}-gamma-mediated responses in B. burgdorferi N40 host adaptation. B. burgdorferi-immune sera also induces clearance of B. burgdorferi N40 that have been passaged in vitro 75 times (B. burgdorferi N40-75), a derivative of B. burgdorferi N40 that does not rapidly adapt in vivo in immunocompetent mice. B. burgdorferi N40-75 produce lower levels of {IFN}-gamma and {IL}-12 in mice than does B. burgdorferi N40, and the administration of these cytokines to B. burgdorferi N40-75-infected mice results in an increased spirochetal burden, further indicating that {IFN}-gamma-mediated events promote B. burgdorferi survival. Differential immunoscreening and {RT}-{PCR} demonstrate that {IFN}-gamma-mediated signals facilitate spirochete recombination at the variable major protein like sequence locus, a site for early antigenic variation in vivo, and that recombination rates by B. burgdorferi N40 are lower in {IFN}-{gammaR}-deficient mice than in control animals. These results suggest that the murine immune response can promote the in vivo adaptation of B. burgdorferi.},
	pages = {3383--90},
	number = {6},
	journaltitle = {J Immunol},
	author = {Anguita, J. and Thomas, V. and Samanta, S. and Persinski, R. and Hernanz, C. and Barthold, S. W. and Fikrig, E.},
	date = {2001},
	keywords = {Base Sequence, Mice, Lipoproteins/*genetics/immunology, Molecular Sequence Data, Animals, Mice, Inbred C3H, Gene Expression Regulation, Mice, Knockout, Research Support, Non-U.S. Gov't, Research Support, U.S. Gov't, P.H.S., Lyme Disease/*microbiology/pathology, Inflammation, *Bacterial Proteins, Comparative Study, Sequence Alignment, Sequence Homology, Nucleic Acid, Immune Sera, Immunocompetence, *Recombination, Genetic, Adaptation, Physiological/genetics, Antibodies, Bacterial/immunology, Antigens, Bacterial/*genetics/immunology, Antigens, Surface/*genetics/immunology, Borrelia burgdorferi/genetics/isolation \& purification/*physiology, {CD}4-Positive T-Lymphocytes/immunology, {DNA}, Bacterial/*genetics, Interferon Type {II}/biosynthesis/genetics/pharmacology, Interleukin-12/biosynthesis/genetics/pharmacology, Receptors, Interferon/deficiency/genetics}
}

@article{anguita_b7-1_1997,
	title = {B7-1 and B7-2 monoclonal antibodies modulate the severity of murine Lyme arthritis},
	volume = {65},
	url = {http://www.ncbi.nlm.nih.gov/entrez/query.fcgi?cmd=Retrieve&db=PubMed&dopt=Citation&list_uids=9234751},
	abstract = {We assessed the role of B7-1 and B7-2 costimulatory molecules on the course of murine Lyme borreliosis because experimental Lyme arthritis is dependent, at least partially, upon the development of the host immune response and these costimulatory molecules have been implicated in {CD}4+ T-cell differentiation. We demonstrated that Borrelia burgdorferi infection upregulated the surface expression of B7-1 and B7-2 in macrophages and B7-2 expression in B cells. Anti-B7-2 monoclonal antibody ({MAb}) or both anti-B7-2 and anti-B7-1 {MAbs} produced a dose-dependent increase in the severity of Lyme arthritis in C3H/{HeN} mice. In contrast, the administration of an anti-B7-1 {MAb} reduced the degree of arthritis. These effects occurred independently of significant alteration in B. burgdorferi-specific immune responses, including splenocyte proliferative responses to B. burgdorferi, B. burgdorferi antibody levels and specificity, and {mRNA} levels of gamma interferon, interleukin-4 ({IL}-4), {IL}-10, and {IL}-12 in the spleen. These results demonstrate that signaling delivered by B7-1 and B7-2 plays a role in determining the severity of acute murine Lyme arthritis.},
	pages = {3037--41},
	number = {8},
	journaltitle = {Infect Immun},
	author = {Anguita, J. and Roth, R. and Samanta, S. and Gee, R. J. and Barthold, S. W. and Mamula, M. and Fikrig, E.},
	date = {1997},
	keywords = {Mice, Antibodies, Bacterial/blood, Animals, Mice, Inbred C3H, Research Support, Non-U.S. Gov't, Research Support, U.S. Gov't, P.H.S., Antibodies, Monoclonal/*immunology, Antigens, {CD}/*physiology, Antigens, {CD}80/*physiology, Arthritis, Infectious/*etiology/therapy, Interferon Type {II}/blood, Lyme Disease/*etiology/therapy, Membrane Glycoproteins/*physiology}
}

@article{anguita_effect_1996,
	title = {Effect of anti-interleukin 12 treatment on murine lyme borreliosis},
	volume = {97},
	abstract = {The effect of anti-interleukin ({IL}-12 treatment on Lyme borreliosis in C3H/{HeN} (C3H) mice was assessed because other studies have implicated {CD}4+ T cell helper (Th) type 1 responses in the genesis of disease caused by Borrelia burgdorferi. Infection of inbred mice with B. burgdorferi results in varying degrees of arthritis: {BALB}/c mice develop mild disease and C3H mice develop severe arthritis that is most pronounced 2-4 wk after infection. Since {IL}-12 is a major inducer of Th1 responses, we blocked this cytokine in vivo in B. burgdorferi infected C3H mice, and evaluated the effects of treatment on the development of arthritis at the peak of acute joint inflammation (14 d) and in the resolution phase (60 d) of disease. As expected, intraperitoneal administration of an anti-{IL}-12 monoclonal antibody ({mAb}) to C3H mice resulted in a decrease in both {IFN}-gamma and B. burgdorferi-specific {IgG}2a in serum, indicative of diminished Th1 responses. No {IL}-4 production was detected in serum of anti-{IL}-12 {mAb} treated or control mice. {IgG}1 and {IgG}2b levels did not increase in B. burgdorferi infected mice treated with anti-{IL}-12 {mAb} compared with controls suggesting that Th2 responses were not affected. Nevertheless, {CD}4+ T cells from both control and anti-{IL}-12 {mAb} treated mice had similar in vitro responses to B. burgdorferi antigens. Treatment with anti-{IL}-12 {mAb} produced a significant reduction in peak arthritis severity, and an increase in the number of spirochetes in ear tissue. These data show that treatment of B. burgdorferi infected mice with anti-{IL}-12 {mAb} results in a reduction of the Th1 and/or innate immune responses in vivo and a reduction in the severity of acute murine Lyme arthritis.},
	pages = {1028--34},
	number = {4},
	journaltitle = {Journal of Clinical Investigation},
	author = {Anguita, J. and Persing, D. H. and Rincon, M. and Barthold, S. W. and Fikrig, E.},
	date = {1996}
}

@article{anguita_adaptation_2003,
	title = {Adaptation of Borrelia burgdorferi in the tick and the mammalian host},
	volume = {27},
	url = {http://www.ncbi.nlm.nih.gov/entrez/query.fcgi?cmd=Retrieve&db=PubMed&dopt=Citation&list_uids=14550942},
	abstract = {Borrelia burgdorferi, the causative agent of Lyme disease, shows a great ability to adapt to different environments, including the arthropod vector, and the mammalian host. The success of these microorganisms to survive in nature and complete their enzootic cycle depends on the regulation of genes that are essential to their survival in the different environments. This review describes the current knowledge of gene expression by B. burgdorferi in the tick and the mammalian host. The functions of the differentially regulated gene products as well as the factors that influence their expression are discussed. A thorough understanding of the changes in gene expression and the function of the differentially expressed antigens during the life cycle of the spirochete will allow a better control of this prevalent infection and the design of new, second generation vaccines to prevent infection with the spirochete.},
	pages = {493--504},
	number = {4},
	journaltitle = {{FEMS} Microbiol Rev},
	author = {Anguita, J. and Hedrick, M. N. and Fikrig, E.},
	date = {2003}
}

@article{anguita_selective_1999,
	title = {Selective anti-inflammatory action of interleukin-11 in murine Lyme disease: arthritis decreases while carditis persists},
	volume = {179},
	url = {http://www.ncbi.nlm.nih.gov/entrez/query.fcgi?cmd=Retrieve&db=PubMed&dopt=Citation&list_uids=9952389},
	abstract = {The role of interleukin ({IL})-11, a cytokine with potent anti-inflammatory properties, in murine Lyme disease was investigated. Borrelia burgdorferi-infected mice treated with {IL}-11 developed less arthritis than did control animals. In contrast, {IL}-11 blocking antibodies increased Lyme arthritis. Murine Lyme carditis was not affected by either {IL}-11 or {IL}-11 antibodies. Administration of {IL}-11 was associated with increased production of {mRNA} for {IL}-12 and inducible nitric oxide synthase but not interferon-gamma or {IL}-4 in B. burgdorferi-infected mice, suggesting a predominant effect of {IL}-11 on the innate immune response. These data show that {IL}-11 selectively reduced joint but not cardiac inflammation caused by B. burgdorferi in mice.},
	pages = {734--7},
	number = {3},
	journaltitle = {J Infect Dis},
	author = {Anguita, J. and Barthold, S. W. and Samanta, S. and Ryan, J. and Fikrig, E.},
	date = {1999},
	keywords = {Mice, Transcription, Genetic, Animals, Mice, Inbred C3H, Humans, Research Support, Non-U.S. Gov't, Research Support, U.S. Gov't, P.H.S., Female, Inflammation, {RNA}, Messenger/genetics, Anti-Inflammatory Agents, Antibodies, Monoclonal/pharmacology, Arthritis, Infectious/etiology/*therapy, Interferon Type {II}/genetics, Interleukin-11/*therapeutic use, Interleukin-12/genetics, Interleukin-4/genetics, Lyme Disease/*physiopathology/*therapy, Myocarditis/*microbiology/physiopathology, Nitric-Oxide Synthase/genetics, Recombinant Proteins/therapeutic use}
}

@article{anderton_whole-genome_2004,
	title = {Whole-genome {DNA} array analysis of the response of Borrelia burgdorferi to a bactericidal monoclonal antibody},
	volume = {72},
	url = {http://www.ncbi.nlm.nih.gov/entrez/query.fcgi?cmd=Retrieve&db=PubMed&dopt=Citation&list_uids=15039324},
	abstract = {Identification and characterization of genes that contribute to infection with Borrelia burgdorferi and, of those, genes that are targets of host responses is important for understanding the pathogenesis of Lyme disease. The complement-independent bactericidal monoclonal antibody ({MAb}) {CB}2 recognizes a carboxy-terminal, hydrophilic epitope of the outer surface protein B ({OspB}). {CB}2 kills B. burgdorferi by an unknown bactericidal mechanism. Upon binding of {CB}2 to {OspB}, differentially expressed gene products may be responsible for, or associated with, the death of the organism. A time course of the response of B. burgdorferi to {CB}2 was completed to analyze the differential gene expression in the bacteria over a period of visual morphological changes. Bacteria were treated with a sublethal concentration in which spirochetes were visibly distressed by the antibody but not lysed. Preliminary whole-genome {DNA} arrays at various time points within 1 h of incubation of B. burgdorferi with the antibody showed that most significant changes occurred at 25 min. Circular plasmid 32 (cp32)-encoded genes were active in this period of time, including the {blyA} homologs, phage holin system genes. {DNA} array data show that three {blyA} homologs were upregulated significantly, {\textgreater}/==" {BORDER}="0"{\textgreater}2 standard deviations from the mean of the log ratios, and a P value of {\textless}/=0.01. Quantitative real-time {PCR} analysis verified {blyA} and {blyB} upregulation over an 18- to 35-min time course. The hypothesis to test is whether the killing mechanism of {CB}2 is through uncontrolled expression of the {blyA} and {blyB} phage holin system.},
	pages = {2035--44},
	number = {4},
	journaltitle = {Infect Immun},
	author = {Anderton, J. M. and Tokarz, R. and Thill, C. D. and Kuhlow, C. J. and Brooks, C. S. and Akins, D. R. and Katona, L. I. and Benach, J. L.},
	date = {2004},
	keywords = {Gene Expression Regulation, Bacterial, Lyme Disease/immunology, Bacterial Proteins/genetics/metabolism, Humans, Research Support, Non-U.S. Gov't, Research Support, U.S. Gov't, P.H.S., *Genome, Bacterial, *Gene Expression Profiling, *Oligonucleotide Array Sequence Analysis, Antibodies, Bacterial/immunology/metabolism, Antibodies, Monoclonal/*immunology/metabolism, Antigens, Bacterial/*immunology/metabolism, Bacterial Outer Membrane Proteins/*immunology/metabolism, Borrelia burgdorferi/genetics/*immunology/metabolism, Hemolysins/genetics/metabolism, Membrane Proteins/genetics/metabolism}
}

@article{anda_glyceraldehyde-3-phosphate_1996,
	title = {A glyceraldehyde-3-phosphate dehydrogenase homolog in Borrelia burgdorferi and Borrelia hermsii},
	volume = {64},
	url = {http://www.ncbi.nlm.nih.gov/entrez/query.fcgi?cmd=Retrieve&db=PubMed&dopt=Citation&list_uids=8557349},
	abstract = {A polyreactive monoclonal antibody recognized a 38.5-{kDa} polypeptide with amino-terminal sequence identity to conserved regions of glyceraldehyde-3-phosphate dehydrogenase ({GAPDH}) in Borrelia burgdorferi, the Lyme disease agent, and Borrelia hermsii, an agent of American relapsing fever. This monoclonal antibody also recognized {GAPDH} from other pathogenic spirochetes and other prokaryotes and eukaryotes as well. {GAPDH} activity was detected in sonicates of both B. burgdorferi and B. hermsii but not in live, intact organisms, indicating the possibility of a subsurface localization for the Borrelia {GAPDH} activity. Degenerate primers constructed from highly conserved regions of gapdh of other prokaryotes successfully amplified this gene homolog in both B. burgdorferi and B. hermsii. Nuclei acid and deduced amino acid sequence analysis of the 838-bp probes for each borrelia indicated 93.9\% identity between B. burgdorferi and B. hermsii at the amino acid level. Amino acid identities of B. burgdorferi and B. hermsii with Bacillus stearothermophilus were 59.2\% and 58.8\% respectively. Southern hybridization studies indicated that the gene encoding {GAPDH} is located on the chromosome of each borrella. In other bacterial species, {GAPDH} has other functions in addition to its traditional enzymatic role in the glycolytic pathway. {GAPDH} may play a similar role in borrelias.},
	pages = {262--8},
	number = {1},
	journaltitle = {Infect Immun},
	author = {Anda, P. and Gebbia, J. A. and Backenson, P. B. and Coleman, J. L. and Benach, J. L.},
	date = {1996},
	keywords = {Base Sequence, *Genes, Bacterial, Species Specificity, Amino Acid Sequence, Molecular Sequence Data, Research Support, Non-U.S. Gov't, Research Support, U.S. Gov't, P.H.S., Immunoglobulin M/immunology, Polymerase Chain Reaction, Lyme Disease/microbiology, Comparative Study, Sequence Homology, Amino Acid, Antigens, Bacterial/immunology, {DNA} Probes, Antibody Specificity, Cross Reactions, Antibodies, Monoclonal, Antibodies, Bacterial/immunology, Borrelia burgdorferi Group/enzymology/genetics/immunology, Borrelia/enzymology/*genetics/immunology, Chromosomes, Bacterial, Glyceraldehyde-3-Phosphate Dehydrogenases/analysis/*genetics/immunology, Relapsing Fever/microbiology, Sequence Analysis}
}

@article{anda_epitopes_1994,
	title = {Epitopes shared by unrelated antigens of Borrelia burgdorferi},
	volume = {62},
	abstract = {An immunoglobulin M kappa-chain murine monoclonal antibody ({CAB}) reacted in a Western blot (immunoblot) with approximately 30 polypeptides from a whole-cell lysate of several American and European Borrelia burgdorferi strains. The reactive antigen with the highest M(r) was measured at 93 {kDa} (p93) and had an {NH}2-terminal sequence identical to the one previously reported for this antigen. The lowest reactive antigen had an M(r) of 16,000. All antigens recognized by {CAB} had isoelectric points within a narrow acidic range, between 5.4 and 6.2. Thus, the objective of this study was to determine whether the broad reactivity of {CAB} could be due to degradation of the antigen with the highest M(r), since such spontaneous degradation of p93 has already been reported, and to determine whether {CAB} could recognize shared epitopes in different antigens. Treatment of B. burgdorferi with protease inhibitors did not result in changes in {CAB} reactivity, indicating that if such degradation existed, it was most likely not due to the action of endogenous proteases. Likewise, protease treatment of intact organisms and recovery of the antigens in the insoluble fraction of a Triton X-114 partition indicated that they were internal and thus less likely to be degraded by experimental procedures. Amino-terminal sequences of other reactive polypeptides showed one approximately 72-{kDa} polypeptide to be identical to the {DnaK} homolog of B. burgdorferi. Two other antigens at approximately 49 and 47 {kDa} were blocked to Edman degradation. Finally, one sequenced polypeptide with a molecular mass of approximately 38.5 {kDa} had a strong identity with glyceraldehyde-3-phosphate dehydrogenase of other bacteria and vertebrates. Thus, while it cannot be ruled out that some of the {CAB} reactivity may be due to fragmentation of p93, there is strong evidence to indicate the presence of a shared epitope in at least three, possibly five, unrelated antigens of B. burgdorferi. A linear epitope within amino acid residues 357 to 371 of p93 was identified. Evidence is presented for a discontinuous epitope in the carboxy-terminal region of the {DnaK} homolog, which bears strong amino acid identity with the p93 epitope. The conserved amino acid sequences necessary for these shared epitopes indicate possible genetic and/or functional relatedness among these various antigens.},
	pages = {1070--8},
	number = {3},
	journaltitle = {Infection \& Immunity},
	author = {Anda, P. and Backenson, P. B. and Coleman, J. L. and Benach, J. L.},
	date = {1994}
}

@article{amerasinghe_distribution_1992,
	title = {Distribution, density, and Lyme disease spirochete infection in Ixodes dammini (Acari: Ixodidae) on white-tailed deer in Maryland},
	volume = {29},
	abstract = {A Statewide survey of ticks parasitizing white-tailed deer was carried out in Maryland during November 1989 to assess the status of the deer tick, Ixodes dammini Spielman, Clifford, Piesman \& Corwin, the major vector of Lyme disease in the northeastern United States. Ticks were collected from deer carcasses brought in by hunters at 23 check stations (one per county). A total of 3,437 I. dammini were collected from 538 of 1,281 deer (42\%), together with 2,013 Dermacentor albipictus (Packard) and 23 Amblyomma americanum (L.) from 34 and 0.5\% of deer respectively. I. dammini prevalence ranged from 0 to 79\% of deer and mean abundance from 0 to 7.3 ticks per deer at different check stations. Lyme spirochete, Borrelia burgdorferi Johnson, Schmid, Hyde, Steigerwalt \& Brenner, infection rates in ticks ranged from 0 to 21\%, with a mean of 8\%. Deer-tick density and spirochete infection rates varied with physiographic region and were low in the Appalachian, intermediate in the Piedmont, and high in the Western and Eastern Coastal Plains regions. County-based human case rates correlated positively with I. dammini abundance. We concluded that I. dammini was well established except in the mountainous western region of Maryland and was involved in Lyme disease transmission.},
	pages = {54--61},
	number = {1},
	journaltitle = {Journal of Medical Entomology},
	author = {Amerasinghe, F. P. and Breisch, N. L. and Azad, A. F. and Gimpel, W. F. and Greco, M. and Neidhardt, K. and Pagac, B. and Piesman, J. and Sandt, J. and Scott, T. W. and et al.},
	date = {1992}
}

@article{altuvia_dps_1994,
	title = {The dps promoter is activated by {OxyR} during growth and by {IHF} and sigma S in stationary phase},
	volume = {13},
	abstract = {Dps is a non-specific {DNA}-binding protein abundant in starved Escherichia coli cells and is important for the defence against hydrogen peroxide. We found that dps {mRNA} levels are controlled by {rpoS}- encoded sigma S, the transcriptional activator {OxyR} and the histone- like {IHF} protein. In exponentially growing cells, dps is induced by treatment with hydrogen peroxide in an {OxyR}-dependent manner. This {OxyR}- dependent induction occurs only during log phase, although the {OxyR} protein is present in stationary phase. In the stationary phase cells, dps is expressed in a sigma S- and {IHF}-dependent manner. The purified {OxyR} and {IHF} proteins are also shown to bind upstream of the dps promoter. Our results suggest that the dps promoter is recognized by both sigma 70-holoenzyme and sigma S-holoenzyme, since {OxyR} acts through sigma 70 and the starts of the {OxyR}- and sigma S-dependent transcripts are identical.},
	pages = {265--72.},
	number = {2},
	journaltitle = {Mol Microbiol},
	author = {Altuvia, S. and Almiron, M. and Huisman, G. and Kolter, R. and Storz, G.},
	date = {1994},
	keywords = {Base Sequence, Support, Non-U.S. Gov't, Amino Acid Sequence, Molecular Sequence Data, Protein Binding, Support, U.S. Gov't, Non-P.H.S., {DNA}-Directed {RNA} Polymerase/metabolism, *Promoter Regions (Genetics), Hydrogen Peroxide/pharmacology, *Gene Expression Regulation, Bacterial/drug effects, Bacterial Proteins/biosynthesis/*genetics/*metabolism, {DNA}-Binding Proteins/biosynthesis/*genetics, Escherichia coli/*genetics/growth \& development/metabolism, Sigma Factor/*metabolism}
}

@article{allaoui_mutational_1995,
	title = {Mutational analysis of the Yersinia enterocolitica {virC} operon: characterization of {yscE}, F, G, I, J, K required for Yop secretion and {yscH} encoding {YopR}},
	volume = {18},
	abstract = {Pathogenic yersiniae secrete the Yop anti-host proteins using a type-{III} secretion pathway. The components of the secretion machinery are encoded by three loci on the {pYV} plasmid: {virA}, {virB}, and {virC}. In this paper we describe the characterization of eight non-polar mutants of the {virC} locus, constructed by allelic exchange. The {yscE}, {FG}, I, J and K mutants were defective in Yop secretion and independent of Ca2+ ({CI}) for their growth at 37 degrees C. Substitution of the 12 N-terminal amino-acid residues of {YscF} impaired secretion of {YopB} and {YopD} only and led also to a {CI} phenotype. The culture supernatant of the {yscH} mutant contained all the Yops except the 18 {kDa} {YopR}. Complementation experiments and an immunoblot analysis confirmed that {YopR} is encoded by the {yscH} gene. The {LD}50 for the mouse of the {yscH} mutant was 10-fold higher than that of the parental strain indicating that {YopR} is involved in pathogenesis. The phenotype of the {yscM} mutant was similar to that of the wild-type strain. However, overproduction of {YscM} from a multicopy plasmid in wild-type Yersinia enterocolitica prevented Yop secretion and synthesis. A hybrid {YopH}-{LacZ}' protein, encoded by a gene transcribed from the lac promoter, was secreted by a strain overexpressing {YscM}, showing that the secretion machinery was still functional. These results indicate that {YscM} plays a role in the feedback inhibition of Yop synthesis when secretion is compromised by acting as a negative regulator of Yop synthesis.},
	pages = {343--55},
	number = {2},
	journaltitle = {Molecular Microbiology},
	author = {Allaoui, A. and Schulte, R. and Cornelis, G. R.},
	date = {1995}
}

@article{alekseev_exchange_1996,
	title = {Exchange of Borrelia burgdorferi between Ixodes persulcatus (Ixodidae:Acarina) sexual partners},
	volume = {33},
	abstract = {Borrelia burgdorferi sensu lato infection rate in Ixodes persulcatus Schulze maintained at different relative humidity gradients in male and females pairs, separated by sex, and in ticks of both sexes having either normal or abnormal exoskeleton were compared. Ticks were collected in the St. Petersburg Region of Russia during 1992 and 1994. We observed that the infection rate among the ticks maintained as sexual pairs was 1.75-2.00 times higher than that among ticks maintained singles, indicating a borreliae interchange between sexual partners. This pathogen interchange was thought to result from a venereal or omovampiric (cannibalistic) mode of borreliae transmission. Borrelia burgdorferi s.l. was determined to be present in 22.9\% (112 infected specimens of 489 total), whereas infection occurred in 17.4\% of single females and 16.5\% of single males. The data indicate the importance of isolating ticks sexually during quantitative disease investigations with borreliae as well as tick-borne encephalitis virus and other tick-borne pathogens.},
	pages = {351--4},
	number = {3},
	journaltitle = {Journal of Medical Entomology},
	author = {Alekseev, A. N. and Dubinina, H. V.},
	date = {1996}
}

@article{adams_detection_1996,
	title = {Detection of t(11;22)(q24;q12) translocation breakpoint in paraffin-embedded tissue of the Ewing's sarcoma family by nested reverse transcription-polymerase chain reaction},
	volume = {5},
	abstract = {Tumors of the Ewing's sarcoma family often present a major diagnostic challenge for the pathologist. In recent years, significant progress has been made in identifying characteristic chromosomal rearrangements associated with certain solid tumors. More than 85\% of Ewing's sarcoma and related tumors present a specific t(11;22) (q24;q12) balanced translocation, which generates a fusion transcript of the {EWS} gene and the {FLI}-1 gene. The cloning of the t(11;22)(q24;q12) breakpoint has raised the possibility of using a reverse transcription-polymerase chain reaction ({RT}-{PCR}) based assay as a diagnostic tool. We report an improvement of the established method, which currently depends on fresh or snap-frozen tissue, so that it is possible to use formalin-fixed, paraffin-embedded tissue as a source of {RNA}. The described nested {RT}-{PCR} assay enables the pathologist to investigate retrospectively archival tumor samples or to confirm the diagnosis in cases where no fresh or frozen material is available.},
	pages = {107--13},
	number = {2},
	journaltitle = {Diagnostic Molecular Pathology},
	author = {Adams, V. and Hany, M. A. and Schmid, M. and Hassam, S. and Briner, J. and Niggli, F. K.},
	date = {1996}
}

@article{ackermann_chronic_1988,
	title = {Chronic neurologic manifestations of erythema migrans borreliosis},
	volume = {539},
	pages = {16--23},
	journaltitle = {Annals of the New York Academy of Sciences},
	author = {Ackermann, R. and Rehse-Kupper, B. and Gollmer, E. and Schmidt, R.},
	date = {1988}
}

@online{center_for_history_and_new_media_zotero_nodate,
	title = {Zotero Quick Start Guide},
	url = {http://zotero.org/support/quick_start_guide},
	author = {{Center for History and New Media}}
}

@article{fikrig_elimination_1992,
	title = {Elimination of Borrelia burgdorferi from vector ticks feeding on {OspA}-immunized mice},
	volume = {89},
	abstract = {Although recombinant outer surface protein A ({OspA}) of Borrelia burgdorferi protects mice against injected Lyme disease spirochetes, the mode of protection has not yet been explored. Indeed, the efficacy of vaccine-induced immunity against a realistic vector-mediated challenge remains unexplored. Accordingly, we determined whether this immunogen protects mice against spirochetes delivered by nymphal Ixodes dammini ticks. Following challenge by tick bite, no spirochetes could be cultured from immunized mice, and no characteristic histopathology was found. The spirochete was not detected in ticks that fed on immunized animals and was present in virtually all ticks that fed on nonimmunized mice. We conclude that {OspA}-immunized mice are protected from spirochetal infection, at least in part, because the spirochete is destroyed in the infecting tick.},
	pages = {5418--5421},
	number = {12},
	journaltitle = {Proceedings of the National Academy of Sciences of the United States of America},
	author = {Fikrig, E. and Telford, S. R. d and Barthold, S. W. and Kantor, F. S. and Spielman, A. and Flavell, R. A.},
	date = {1992}
}

@article{fikrig_elimination_1992-1,
	title = {Elimination of Borrelia burgdorferi from vector ticks feeding on {OspA}-immunized mice},
	volume = {89},
	url = {http://www.ncbi.nlm.nih.gov/entrez/query.fcgi?cmd=Retrieve&db=PubMed&dopt=Citation&list_uids=1608951},
	abstract = {Although recombinant outer surface protein A ({OspA}) of Borrelia burgdorferi protects mice against injected Lyme disease spirochetes, the mode of protection has not yet been explored. Indeed, the efficacy of vaccine-induced immunity against a realistic vector-mediated challenge remains unexplored. Accordingly, we determined whether this immunogen protects mice against spirochetes delivered by nymphal Ixodes dammini ticks. Following challenge by tick bite, no spirochetes could be cultured from immunized mice, and no characteristic histopathology was found. The spirochete was not detected in ticks that fed on immunized animals and was present in virtually all ticks that fed on nonimmunized mice. We conclude that {OspA}-immunized mice are protected from spirochetal infection, at least in part, because the spirochete is destroyed in the infecting tick.},
	pages = {5418--21},
	number = {12},
	journaltitle = {Proc Natl Acad Sci U S A},
	author = {Fikrig, E. and Telford, S. R. and Barthold, S. W. and Kantor, F. S. and Spielman, A. and Flavell, R. A.},
	date = {1992},
	keywords = {Mice, Animals, Mice, Inbred C3H, Research Support, Non-U.S. Gov't, Research Support, U.S. Gov't, P.H.S., Female, Male, *Lipoproteins, Bacterial Outer Membrane Proteins/*immunology, Ticks/*microbiology, Lyme Disease/*immunology/pathology, Fluorescent Antibody Technique, Antigens, Surface/administration \& dosage/genetics/*immunology, Bacterial Proteins/administration \& dosage/genetics/*immunology, Bacterial Vaccines/*administration \& dosage, Borrelia burgdorferi Group/growth \& development/*immunology, Recombinant Fusion Proteins/administration \& dosage/immunology}
}

@article{fikrig_selection_1995,
	title = {Selection of variant Borrelia burgdorferi isolates from mice immunized with outer surface protein A or B},
	volume = {63},
	abstract = {A nonclonal population of Borrelia burgdorferi N40 (passage 3) that survived protective immunity following challenge inoculation of outer surface protein (Osp) A- or B-hyperimmunized mice were characterized for the molecular basis of evasion of immunity. Two of six B. burgdorferi isolates, cultured from {OspA}-immunized mice, had antigenic diversity in the carboxyl terminus of {OspA} and did not bind to the protective {OspA} monoclonal antibody designated {IXDII}. However, {OspA}-immunized mice challenged with these variants were fully protected. Moreover, B. burgdorferi isolates with a point mutation in {ospB}, which results in a truncated {OspB} that does not bind to protective {OspB} monoclonal antibody 7E6C, were frequently enriched after infection of {OspB}-immunized mice. These studies suggest that the incomplete efficacy of an {OspA}- or {OspB}-based vaccine may be partly due to immunomediated in vivo selective pressure, resulting in the persistence of some spirochetes that do not bind to protective antibodies.},
	pages = {1658--62},
	number = {5},
	journaltitle = {Infection \& Immunity},
	author = {Fikrig, E. and Tao, H. and Barthold, S. W. and Flavell, R. A.},
	date = {1995}
}

@article{fikrig_ospa_1995,
	title = {An {ospA} frame shift, identified from {DNA} in Lyme arthritis synovial fluid, results in an outer surface protein A that does not bind protective antibodies},
	volume = {155},
	abstract = {Passive immunization with murine or human Abs to outer surface protein A ({OspA}) can protect mice against Borrelia burgdorferi, but {OspA} Abs elicited during natural infection in mice or humans are unable to clear the spirochete from the infected host. To examine Ab binding by {OspA} during the course of human infection, we amplified the operon encoding full-length {ospA} and {ospB} from synovial fluids of a patient with chronic Lyme arthritis, the first such recoveries from human material, at four separate time points over 4.5 mo, and expressed {OspA} in Escherichia coli. {OspA} {mAbs} that passively protected mice from infection did not bind one of the expressed {OspAs}, because of a deletion in {ospA} that resulted in a frame shift and premature stop codon near the carboxyl terminus. However, expressed {OspA} from a later synovial fluid sample did not contain this deletion. Thus, although altered forms of {OspA}, which potentially can influence host immune effectiveness, do occur in the human host, they cannot be the only factors responsible for microbial persistence.},
	pages = {5700--4},
	number = {12},
	journaltitle = {Journal of Immunology},
	author = {Fikrig, E. and Liu, B. and Fu, L. L. and Das, S. and Smallwood, J. I. and Flavell, R. A. and Persing, D. H. and Schoen, R. T. and Barthold, S. W. and Malawista, S. E.},
	date = {1995}
}

@article{fikrig_differential_1998,
	title = {Differential expression of Borrelia burgdorferi genes during erythema migrans and Lyme arthritis},
	volume = {178},
	abstract = {Borrelia burgdorferi, the agent of Lyme disease, selectively expresses genes in the arthropod vector and mammalian host. Specific B. burgdorferi gene expression during human infection was examined in tissue specimens, using {RNA}-polymerase chain reaction, from 3 patients with Lyme disease. {ospA} was investigated because {OspA} is down-regulated by B. burgdorferi in ticks during engorgement and is a vaccine candidate in phase {III} clinical trials. p35 and p37 were also assessed because these genes are induced by spirochetes during murine Lyme borreliosis and play roles in protective immunity. p35 and p37 {mRNA} were detected in erythema migrans biopsy specimens from 2 patients and in the synovium of 1 patient with Lyme arthritis. {ospA} {mRNA} was not identified in any of these tissues. These data show that {ospA} is repressed while p35 and p37 are induced in human infection; these results are the first direct demonstration of differential B. burgdorferi gene expression during Lyme disease.},
	pages = {1198--201},
	number = {4},
	journaltitle = {J Infect Dis},
	author = {Fikrig, E. and Feng, W. and Aversa, J. and Schoen, R. T. and Flavell, R. A.},
	date = {1998},
	keywords = {Genes, Bacterial, Support, Non-U.S. Gov't, Support, U.S. Gov't, P.H.S., Female, Male, Adult, Human, Comparative Study, Adolescence, Middle Age, Gene Expression, Bacterial Outer Membrane Proteins/biosynthesis, Antigens, Surface/biosynthesis, Bacterial Proteins/biosynthesis, Case Report, Erythema Chronicum Migrans/*genetics, Lyme Disease/*genetics, {RNA}, Bacterial/isolation \& purification, Skin/*microbiology}
}

@article{fikrig_sera_1994,
	title = {Sera from patients with chronic Lyme disease protect mice from Lyme borreliosis [see comments]},
	volume = {169},
	abstract = {Sera from selected patients with Lyme disease in different stages were used to passively immunize mice against Borrelia burgdorferi challenge to determine if human antibodies could protect the animals from infection. Sera from 2 patients with late-stage Lyme disease that contained strong antibody reactivity to proteins in B. burgdorferi lysates, including antibodies to the outer surface proteins (Osps) A and B, partly protected mice from infection after challenge with a small inoculum (10(2)) of B. burgdorferi. Mice immunized with sera from either of these 2 patients developed significantly fewer infections from the borreliae (patient 1 serum, 5\%; patient 2 serum, 25\%) relative to control mice (patient 1 serum, 90\%; patient 2 serum, 74\%). In contrast, sera from 2 patients with early or late Lyme disease that lacked antibodies reactive to {OspA} and {OspB} did not confer protection. Immunity appeared to be related, at least in part, to the presence of a strong humoral response to the Osps. These results suggest that during prolonged infection, some patients develop an immune response that may be partly protective against reinfection with B. burgdorferi. Therefore, although most patients do not mount a strong humoral response to the Osps during natural infection, vaccination with an Osp may elicit protective immunity.},
	pages = {568--574},
	number = {3},
	journaltitle = {Journal of Infectious Diseases},
	author = {Fikrig, E. and Bockenstedt, L. K. and Barthold, S. W. and Chen, M. and Tao, H. and Ali-Salaam, P. and Telford, S. R. and Flavell, R. A.},
	date = {1994}
}

@article{fikrig_sera_1994-1,
	title = {Sera from patients with chronic Lyme disease protect mice from Lyme borreliosis},
	volume = {169},
	url = {http://www.ncbi.nlm.nih.gov/entrez/query.fcgi?cmd=Retrieve&db=PubMed&dopt=Citation&list_uids=8158028},
	abstract = {Sera from selected patients with Lyme disease in different stages were used to passively immunize mice against Borrelia burgdorferi challenge to determine if human antibodies could protect the animals from infection. Sera from 2 patients with late-stage Lyme disease that contained strong antibody reactivity to proteins in B. burgdorferi lysates, including antibodies to the outer surface proteins (Osps) A and B, partly protected mice from infection after challenge with a small inoculum (10(2)) of B. burgdorferi. Mice immunized with sera from either of these 2 patients developed significantly fewer infections from the borreliae (patient 1 serum, 5\%; patient 2 serum, 25\%) relative to control mice (patient 1 serum, 90\%; patient 2 serum, 74\%). In contrast, sera from 2 patients with early or late Lyme disease that lacked antibodies reactive to {OspA} and {OspB} did not confer protection. Immunity appeared to be related, at least in part, to the presence of a strong humoral response to the Osps. These results suggest that during prolonged infection, some patients develop an immune response that may be partly protective against reinfection with B. burgdorferi. Therefore, although most patients do not mount a strong humoral response to the Osps during natural infection, vaccination with an Osp may elicit protective immunity.},
	pages = {568--74},
	number = {3},
	journaltitle = {J Infect Dis},
	author = {Fikrig, E. and Bockenstedt, L. K. and Barthold, S. W. and Chen, M. and Tao, H. and Ali-Salaam, P. and Telford, S. R. and Flavell, R. A.},
	date = {1994},
	keywords = {Mice, Animals, Mice, Inbred C3H, Humans, Research Support, Non-U.S. Gov't, Research Support, U.S. Gov't, P.H.S., Female, Polymerase Chain Reaction, *Antigens, Bacterial, *Lipoproteins, Immunoblotting, Bacterial Outer Membrane Proteins/immunology, Precipitin Tests, Antigens, Surface/immunology, Immunization, Passive, Antibodies, Bacterial/administration \& dosage/*immunology, Borrelia burgdorferi Group/immunology, Chronic Disease, Lyme Disease/*immunology/*prevention \& control}
}

@article{fikrig_borrelia_1997,
	title = {Borrelia burgdorferi P35 and P37 proteins, expressed in vivo, elicit protective immunity},
	volume = {6},
	url = {http://www.ncbi.nlm.nih.gov/cgi-bin/Entrez/referer?http://www.immunity.com/cgi/content/full/6/5/531},
	abstract = {p35 and p37 are Borrelia burgdorferi genes encoding 35 and 37 {kDa} proteins. The gene products were identified by differential screening of a B. burgdorferi expression library with sera from B. burgdorferi infected- and B. burgdorferi-hyperimmunized mice. Northern blot and {RT}- {PCR} analyses confirmed that these genes were selectively expressed in vivo. {ELISA}, using P35 and P37, showed that infected mice (5 of 5, 100\%) and patients (31 of 43, 72\%) with Lyme borreliosis developed P35 or P37 antibodies. Mice developed peak {IgG} titers to P35 and P37 within 30 days, followed by decline. Mice given both P35 and P37 antisera were protected from challenge with 10(2) B. burgdorferi, and P35 and P37 antisera also afforded protection when administered 24 hr after spirochete challenge. The use of in vivo-expressed antigens such as P35 and P37 represents a new approach for Lyme disease serodiagnosis and for understanding the role of B. burgdorferi-specific immune responses in host immunity.},
	pages = {531--9},
	number = {5},
	journaltitle = {Immunity},
	author = {Fikrig, E. and Barthold, S. W. and Sun, W. and Feng, W. and Telford, S. R. and Flavell, R. A.},
	date = {1997},
	keywords = {Animal, Base Sequence, Mice, Support, Non-U.S. Gov't, Support, U.S. Gov't, P.H.S., Amino Acid Sequence, Molecular Sequence Data, Mice, Inbred C3H, Female, Human, Antibodies, Bacterial/biosynthesis, Immunity, Active, Bacterial Proteins/biosynthesis/genetics/*immunology/therapeutic use, Borrelia burgdorferi/chemistry/genetics/*immunology, Gene Expression Regulation, Bacterial/immunology, Lyme Disease/*immunology/prevention \& control}
}

@article{fikrig_borrelia_1992,
	title = {Borrelia burgdorferi strain 25015: characterization of outer surface protein A and vaccination against infection},
	volume = {148},
	abstract = {Mice vaccinated with outer surface protein A ({OspA}) from Borrelia burgdorferi strain N40 are protected from challenge with an intradermal syringe inoculum of B. burgdorferi strains N40, B31, and {CD}16. Vaccination experiments were done to determine if protection extended to strains 297 and 25015. We now show that {OspA}-N40 immunized mice are protected against challenge with strain 297, isolated from the cerebrospinal fluid of a patient with neuroborreliosis, but not against challenge with strain 25015, isolated from a tick in Millbrook, {NY}. The {OspA} gene from strain 25015 was therefore cloned and sequenced. The deduced {OspA}-25015 protein sequence differs from {OspA}-N40 at 40 of 273 amino acids. Furthermore, mice vaccinated with {rOspA}-25015 are protected from challenge with strain 25015 but not against strain N40. The results extend the usefulness of {OspA} as a vaccine candidate, but indicate that {OspA} can vary among strains of B. burgdorferi and that vaccination of mice with {OspA}-N40 does not protect against intradermal challenge with an inoculum of 10(4) strain 25015 spirochetes.},
	pages = {2256--60},
	number = {7},
	journaltitle = {Journal of Immunology},
	author = {Fikrig, E. and Barthold, S. W. and Persing, D. H. and Sun, X. and Kantor, F. S. and Flavell, R. A.},
	date = {1992}
}

@article{fikrig_protection_1990,
	title = {Protection of mice against the Lyme disease agent by immunizing with recombinant {OspA}},
	volume = {250},
	abstract = {Lyme borreliosis is a tick-borne illness caused by Borrelia burgdorferi. The gene for outer surface protein A ({OspA}) from B. burgdorferi strain N40 was cloned into an expression vector and expressed in Escherichia coli. C3H/{HeJ} mice actively immunized with live transformed E. coli or purified recombinant {OspA} protein produced antibodies to {OspA} and were protected from challenge with several strains of B. burgdorferi. Recombinant {OspA} is a candidate for a vaccine for Lyme borreliosis.},
	pages = {553--6},
	number = {4980},
	journaltitle = {Science},
	author = {Fikrig, E. and Barthold, S. W. and Kantor, F. S. and Flavell, R. A.},
	date = {1990}
}

@article{fikrig_long-term_1992,
	title = {Long-term protection of mice from Lyme disease by vaccination with {OspA}},
	volume = {60},
	abstract = {Mice vaccinated with recombinant outer surface protein A ({OspA}) have been shown to be protected from infection with Borrelia burgdorferi, the agent of Lyme disease, when sacrificed 14 days after challenge with an intradermal inoculum of the spirochete. To determine whether infection was not merely delayed and that protection was long-lasting, we sacrificed vaccinated mice 60, 120, and 180 days after challenge; and to determine whether vaccinated mice retained their immune state over long periods, we challenged mice with B. burgdorferi 60, 90, 120, and 150 days after vaccination. The results of both groups of experiments show that the mice remained free from infection and disease and extend the usefulness of {OspA} as a vaccine candidate for Lyme borreliosis.},
	pages = {773--7},
	number = {3},
	journaltitle = {Infection \& Immunity},
	author = {Fikrig, E. and Barthold, S. W. and Kantor, F. S. and Flavell, R. A.},
	date = {1992}
}

@article{ferguson_importance_1998,
	title = {Importance of {RpoS} and Dps in survival of exposure of both exponential- and stationary-phase Escherichia coli cells to the electrophile N- ethylmaleimide},
	volume = {180},
	url = {http://www.ncbi.nlm.nih.gov/cgi-bin/Entrez/referer?http://jb.asm.org/cgi/content/full/180/5/1030},
	abstract = {The mechanisms by which Escherichia coli cells survive exposure to the toxic electrophile N-ethylmaleimide ({NEM}) have been investigated. Stationary-phase E. coli cells were more resistant to {NEM} than exponential-phase cells. The {KefB} and {KefC} systems were found to play an important role in protecting both exponential- and stationary-phase cells against {NEM}. Additionally, {RpoS} and the {DNA}-binding protein Dps aided the survival of both exponential- and stationary-phase cells against {NEM}. Double mutants lacking both {RpoS} and Dps and triple mutants deficient in {KefB} and {KefC} and either {RpoS} or Dps had an increased sensitivity to {NEM} in both exponential- and stationary-phase cells compared to mutants missing only one of these protective mechanisms. Stationary- and exponential-phase cells of a quadruple mutant lacking all four protective systems displayed even greater sensitivity to {NEM}. These results indicated that protection by the {KefB} and {KefC} systems, {RpoS} and Dps can each occur independently of the other systems. Alterations in the level of {RpoS} in exponentially growing cells correlated with the degree of {NEM} sensitivity. Decreasing the level of {RpoS} by enriching the growth medium enhanced sensitivity to {NEM}, whereas a mutant lacking the {ClpP} protease accumulated {RpoS} and gained high levels of resistance to {NEM}. A slower-growing E. coli strain was also found to accumulate {RpoS} and had enhanced resistance to {NEM}. These data emphasize the multiplicity of pathways involved in protecting E. coli cells against {NEM}.},
	pages = {1030--6.},
	number = {5},
	journaltitle = {J Bacteriol},
	author = {Ferguson, G. P. and Creighton, R. I. and Nikolaev, Y. and Booth, I. R.},
	date = {1998},
	keywords = {Support, Non-U.S. Gov't, Mutation, {DNA}-Binding Proteins/genetics/*physiology, Drug Resistance, Microbial, Antiporters/genetics/physiology, Bacterial Proteins/genetics/metabolism/*physiology, Escherichia coli/*drug effects/genetics/growth \& development/physiology, Ethylmaleimide/*pharmacology, Potassium Channels/genetics/physiology, Sigma Factor/genetics/metabolism/*physiology}
}

@article{ferdows_conversion_1996,
	title = {Conversion of a linear to a circular plasmid in the relapsing fever agent Borrelia hermsii},
	volume = {178},
	abstract = {Spirochetes of the genus Borrelia have genomes composed of both linear and circular replicons. We characterized the genomic organization of B. burgdorferi, B. hermsii, B. turicatae, and B. anserina with pulsed-field gel electrophoresis. All four species contained a linear chromosome approximately 1 Mb in size and multiple linear plasmids in the 16- to 200-kb size range. Plasmids 180 and 170 kb in size, present in the relapsing fever agents B. hermsii and B. turicatae but not in the other two species, behaved as linear duplex {DNA} molecules under different electrophoretic conditions. A variant of strain {HSI} of B. hermsii had a 180-kb circular instead of linear plasmid. There were no detectable differences in the growth rates or in the expression of cellular proteins between cells bearing linear forms and those bearing circular forms of the plasmid. The conversion to a circular conformation of monomeric length was demonstrated by the introduction of strand breaks with irradiation, restriction endonuclease analysis, and direct observation of the {DNA} molecules by fluorescent microscopy. Consideration of different models for the replication of linear {DNA} suggests that circular intermediates may be involved in the replication of linear replicons in Borrelia spp.},
	pages = {793--800},
	number = {3},
	journaltitle = {Journal of Bacteriology},
	author = {Ferdows, M. S. and Serwer, P. and Griess, G. A. and Norris, S. J. and Barbour, A. G.},
	date = {1996}
}

@article{fenno_fima_1995,
	title = {The {fimA} locus of Streptococcus parasanguis encodes an {ATP}-binding membrane transport system},
	volume = {15},
	abstract = {The gene encoding {fimA}, a 36 {kDa} fimbrial adhesion of Streptococcus parasanguis {FW}213, is highly conserved in all four genetic groups of sanguis streptococci. {FimA}-like peptides were produced by all strains tested. The nucleotide sequence directly upstream of {fimA} contains two open reading frames, {ORF}5 and {ORF}1, whose deduced protein products are homologous to members of a superfamily of {ATP}-binding cassette membrane transport proteins, including both prokaryotic and eukaryotic uptake and export systems. The amino acid sequence of {FimA} contains the consensus prolipoprotein cleavage site ({LxxC}) common to the 'periplasmic' binding proteins of Gram-positive transport systems. The deduced product of {ORF}5 is a 28.6 {kDa} membrane-associated protein that has the consensus binding site for {ATP} ({GxxGxGKS}). It shares significant homology with {AmiE} of Streptococcus pneumoniae as well as with Escherichia coli proteins involved in iron({III}) uptake. Allelic-replacement mutagenesis of {ORF}5 resulted in greatly increased resistance to aminopterin. These data demonstrate functionality with the {amiE} locus as well. The deduced product of {ORF}1 is an extremely hydrophobic integral membrane protein of 30.8 {kDa} with a pattern of six potential membrane-spanning regions, typical of a component of these types of transport system. The nucleotide sequence downstream of {fimA}, {ORF}3, encodes a 20 {kDa} protein having 78\% identity with the 20 {kDa} protein encoded downstream of {ssaB}, a {fimA} homologue in S. sanguis 12. It also exhibits significant homology with bacterioferritin co-migratory protein (Bcp) of E. coli K-12. Allelic-replacement mutagenesis in the {fimA} locus of {FW}213 showed that (i) expression of {fimA} was initiated at a site far upstream of the {fimA} start codon, and (ii) expression of {fimA} was not linked to expression of {ORF}3. Northern blots probed with internal fragments of {ORF}5, {ORF}1, {fimA} or {ORF}3 hybridized to the same transcript of 3.3 kb, which suggested that these loci were transcribed as a polycistronic message. The {ORF}3 probe also hybridized to a 540 bp transcript consistent with the size of {ORF}3 alone and supportive of the mutagenesis data of non-linkage. Strains mutated in {fimA} continued to produce fimbriae, indicating that {FimA} was not the fimbrial structural subunit. Immunoelectron microscopy revealed {FimA} was localized at the tips of the fimbriae of {FW}213. This is the first study that demonstrates that an adhesin which binds a bacterial cell to a substrate is associated with an {ATP}-binding cassette.},
	pages = {849--63},
	number = {5},
	journaltitle = {Molecular Microbiology},
	author = {Fenno, J. C. and Shaikh, A. and Spatafora, G. and Fives-Taylor, P.},
	date = {1995}
}

@article{fenno_characterization_1993,
	title = {Characterization of allelic replacement in Streptococcus parasanguis: transformation and homologous recombination in a 'nontransformable' streptococcus},
	volume = {130},
	abstract = {We have obtained transformants of Streptococcus parasanguis {FW}213 containing allelic replacements in several chromosomal loci. Transformation occurred following electroporation with nonreplicating plasmids carrying two antibiotic-resistance-encoding genes, one of which is inserted into {DNA} homologous to the chromosomal target. In contrast with other streptococci, S. parasanguis {FW}213 is not transformed by linear {DNA}. Mutations in nonreplicating plasmid {DNA} preferentially replaced their homologues in the S. parasanguis {FW}213 chromosome by a double-crossover homologous recombination event, as shown by the fact that over 90\% of transformants were sensitive to the vector-coded antibiotic marker. Southern blot analysis of these transformants showed that three of the five target loci had been mutated, and that the wild-type sequence had been replaced by the mutated sequence carried on the transforming plasmid. This bias toward homologous replacement rather than integration of the entire transforming plasmid {DNA} simplifies site-specific mutagenesis and genetic analysis of the streptococcal chromosome.},
	pages = {81--90},
	number = {1},
	journaltitle = {Gene},
	author = {Fenno, J. C. and Shaikh, A. and Fives-Taylor, P.},
	date = {1993}
}

@article{fenno_sequence_1996,
[truncated: 2,276,454 more chars]
